# Supplementary material for: Identification and Characterization of Small RNA Markers of Age in the Blow Fly Cochliomyia macellaria (Fabricius) (Diptera: Calliphoridae)
Source: Insects. 2022 Oct 18;13(10):948. doi: 10.3390/insects13100948 (PMC9603907; doi:10.3390/insects13100948)
Supplement: Supplementary file 1 [file insects-13-00948-s001.zip]

Archive with 12 entries (12 files):
- Supplemental Data/Hjelmen_et_al_Supplementary_Cmac_miRNA.pdf
- Supplemental Data/Table S1.xlsx
- Supplemental Data/Table S10.xlsx
- Supplemental Data/Table S11.xlsx
- Supplemental Data/Table S2.xlsx
- Supplemental Data/Table S3.xlsx
- Supplemental Data/Table S4.xlsx
- Supplemental Data/Table S5.xlsx
- Supplemental Data/Table S6.xlsx
- Supplemental Data/Table S7.xlsx
- Supplemental Data/Table S8.xlsx
- Supplemental Data/Table S9.xlsx
