# Supplementary material for: Identification and Characterization of Small RNA Markers of Age in the Blow Fly Cochliomyia macellaria (Fabricius) (Diptera: Calliphoridae)
Source: Insects. 2022 Oct 18;13(10):948. doi: 10.3390/insects13100948 (PMC9603907; doi:10.3390/insects13100948)
Supplement: Supplementary file 1 [file insects-13-00948-s001.zip › Supplemental Data/Table S1.xlsx]

## Sheet: Sheet1
Table S1: Basic summary of information on identified miRNA from Hjelmen et al. Includes comparison information from previous studies on C. macellaria, C. homnivorax, L. sericata, S. calictrans. Identifies name, sequence, length of sequence, and counts for all miRNA identified in currect study. Indicates which miRNA are found to be significantly differnetially expressed by category (WT Larval, WT …
Presence in Species						Sequence Information				Sig. in DeSeq					Random Forest with all data
Ncmac	Cmac	Chom	Lser	Scalc	Vert	miRNA Name in Database	Sequence	nt	Counts	WT Larval	WT Intrapuparial	EPF	MP2	Sex	Stage Mean Decrease Gini	Percent Node Purity	Putative Function	Reference
x	x	x	x			Dmel\mir-996-RA	UGACUAGAUUUCAUGCUCGUCU	22	868			x	x	x	0.0761725	0.000315172	restricts the emergence of CO2 sensing neurons, maintains circadian rhythms, regulates ovarian border cells	Sun et al 2015
x			x	x		aga-miR-92a	UAUUGCACUUGUCCCGGCCUAU	22	418			x	x	x	0.0900257	0.000934573	circadian modulator of neuronal excitability, neuroblast self-renewal	Chen et al 2017, Yuva-Aydemir et al 2015
x			x	x		Dvir\miR-315a-RA	UUUUGAUUGUUGCUCAGAAAGCC	23	3802		x	x	x		0.190292	0.0267699	potent activator of wingless signaling	Silver et al. 2007
x			x		x	xtr-miR-22-3p	AAGCUGCCAGUUGAAGAACUGU	22	4412			x	x		0.084697	0.00834027
x			x		x	tch-miR-26a-5p	UUCAAGUAAUCCAGGAUAGGCU	22	537			x	x		0.0574412	0.000411417
x						Dana\miR-281-1-RA	AAGAGAGCUGUCCGUCGACAGU	22	1208			x	x		0.0716284	0.00234886	Aedes-midgut specific enhances dengue virus expression	Zhou et al 2014
x	x	x	x	x		Dmel\mir-252-RA	CUAAGUACUAGUGCCGCAGGAG	22	3700			x			0.0593554	0.000744496	targets mbt to control developmental growth of Drosophila, overexpression--delayed larval‐to‐pupal transition, as well as a decrease in adult size and mass	Lim et al 2018
x	x	x	x	x		Dmel\mir-33-RA	GUGCAUUGUAGUCGCAUUGUC	21	17495		x	x			0.168242	0.0667457	CPTI cholesterol, likely to play a role in immune response	gerin et al 2010, Fullaondo and Lee 2012
x	x	x	x	x		Dana\miR-8-RA	UAAUACUGUCAGGUAAAGAUGUC	23	382759		x	x			0.196574	0.00454805	Prevent neurodegeneration in Drosophila, regulates innate immune homeostasis, Pigmentation and eclosion, Wnt signalling	Karres et al 2007, Choi et al 2012, Kennell et al 2012, Kennell et al 2008
x	x	x	x	x		Dana\miR-9c-RA	UCUUUGGUAUUCUAGCUGUAGA	22	5623			x			0.161171	0.00554031	Present in Drosophila ovaries, also partial modification of nerfin-1	Marco 2014, Kuzin et al 2007
x	x	x	x	x		Dmel\mir-958-RA	UGAGAUUCUUCUAUUCUACUUU	22	1100			x			0.181401	0.0523523	inhibits toll signaling and drosomycin expression via direct targeting of toll and dif in D. melanogaster	Li et al 2017
x	x	x	x	x		Dmel\mir-999-RA	UGUUAACUGUAAGACUGUGUCU	22	1900			x			0.109776	0.00048594	host gene is 'cask', involved in neural cells	chen et al 2014
x	x	x	x	x	x	oan-miR-133a-3p	UUGGUCCCCUUCAACCAGCUGU	22	135			x			0.109203	0.00487827
x	x	x				hme-miR-277	UAAAUGCACUAUCUGGUACGAC	22	2365			x			0.223182	0.00513941	Drosophila branched-chain amino acid catabolism and lifespan	Esslinger et al 2013
x			x	x		Dana\miR-277-RA	UAAAUGCACUAUCUGGUACGACA	23	4972	x		x			0.218035	0.0101014	Drosophila branched-chain amino acid catabolism and lifespan	Esslinger et al 2013
x			x			dme-miR-281-1-5p	AAAGAGAGCUGUCCGUCGACAGU	23	351			x			0.15999	0.00276524	Aedes-midgut specific enhances dengue virus expression	Zhou et al 2014
x			x		x	ppa-miR-16	UAGCAGCACGUAAAUAUUGGCG	22	152			x			0.0742783	0.00624158
x			x			Dana\miR-279-RA	UGACUAGAUCCACACUCAUUAA	22	1351			x			0.0842572	0.00104226	restricts the emergence of CO2 sensing neurons, maintains circadian rhythms, regulates ovarian border cells	Sun et al 2015
x					x	ssc-miR-192	CUGACCUAUGAAUUGACAGCC	21	583			x			0.0572029	0.000717863
x						isc-miR-10	UACCCUGUAGAUCCGAAUUUGU	22	396	x		x			0.14794	0.00162751	Identified to be associated with Scr(mouthpart and head development, anntenopedia complex)	Ryazansky et al 2011
x					x	oan-miR-148-3p	UCAGUGCACUACAGAACUUUGU	22	1230			x			0.0729667	0.00129831
x	x	x	x	x		Dmel\mir-375-RA	UUUGUUCGUUUGGCUUAAGUUA	22	1747		x		x	x	0.138291	0.0412331	Involved in insulin secretion in humans, in salivary gland and hindgut of drosophila	Poy et al 2004, Aboobaker et al 2005
x	x	x	x			Dmel\bft-RA	AAUGGCACUGGAAGAAUUCACGGG	24	84213		x		x		0.177638	0.0013613	confer robustness during development- prevents nascent sense organs from degradation	Hilgers et al 2010
x	x	x	x			Dana\miR-2b-RA	UAUCACAGCCAGCUUUGAGGAGC	23	361				x		0.184042	0.0178422	metabolic resistance to insecticides in Plutella xylostella, a. aegypti 2b regulates ubiquitin-related modifier to control chikungunya virus replication, target neural devleopmetn in Drosophila	etebari et al 2018, dubey et al 2017,marco et al 2012
x	x	x	x			Dana\miR-125-RA	UCCCUGAGACCCUAACUUGUGA	22	1347	x	x		x		0.151744	0.034564	temporal regulation of metamorphi processes in Drosophila, target innate immunity	Caygill and Johnston 2008, Garbuzov and Tatar 2010
x	x	x	x			Dper\miR-31b-RA	UGGCAAGAUGUCGGAAUAGCUGA	23	2628				x	x	0.157974	0.0101292	Identified to be associated with Netb (netrins control guidance of CNS commissural axons and peripheral motor axons)	Enright et al 2003
x	x	x		x		Dana\miR-276b-RB	UAGGAACUUAAUACCGUGCUCU	22	5451				x		0.267382	0.0159555	Targets tim (clock gene) and Casein kinase 2	Yang et al 2008
x	x	x		x		Dana\let-7-RA	UGAGGUAGUAGGUUGUAUAGU	21	1565		x		x		0.19109	0.0399125	temporal regulation of metamorphi processes in Drosophila, target innate immunity	Caygill and Johnston 2008, Garbuzov and Tatar 2010
x	x	x		x		Dmel\mir-927-RA	UUUAGAAUUCCUACGCUUUACC	22	341				x	x	0.114061	0.0919483	involved in immune signaling pathway, Imd	li et al 2017
x	x	x				Dvir\mir-996-RA	GGCGAACAUGGAUCUAGUGCACG	23	481				x		0.0530103	0.000315172	restricts the emergence of CO2 sensing neurons, maintains circadian rhythms, regulates ovarian border cells	Sun et al 2015
x	x					Dana\miR-100-RA	AACCCGUAAAUCCGAACUUGUG	22	166				x		0.111152	0.0186673	Identified to be associated with Pc (polycomb group, maintain transcriptionally repressive states of homeotic genes through development); Homologous expression to let7 and mir 125, temporal regulation of metamorphic processes in Drosophila, target innate immunity	Enright et al 2003; Caygill and Johnston 2008, Garbuzov and Tatar 2010
x				x		tur-miR-190-5p	AGAUAUGUUUGAUAUUCUUGGUU	23	270				x		0.0724971	0.000169657	enhances HIF_dependent responses to hypoxia, essential for survival	Ezcurra et al 2016, Chen et al 2014
x				x		Dvir\miR-125-RA	UCCCUGAGACCCUAACUUGUG	21	129		x		x		0.106929	0.0170572	temporal regulation of metamorphi processes in Drosophila, target innate immunity	Caygill and Johnston 2008, Garbuzov and Tatar 2010
x				x		Dvir\miR-31b-RA	UGGCAAGAUGUCGGAAUAGCU	21	1871				x		0.134388	0.0100962	Identified to be associated with Netb (netrins control guidance of CNS commissural axons and peripheral motor axons)	Enright et al 2003
x						dvi-miR-125-3p	ACAAGUUUUGAUCUCCGGUAU	21	50				x		0.0368274	0.000579841	temporal regulation of metamorphi processes in Drosophila, target innate immunity	Caygill and Johnston 2008, Garbuzov and Tatar 2010
x						Dana\miR-10-RA	ACCCUGUAGAUCCGAAUUUGU	21	19439	x			x		0.130671	0.0196777	Identified to be associated with Scr(mouthpart and head development, anntenopedia complex)	Ryazansky et al 2011
x						api-miR-275	UCAGGUACCUGAAGUAGCGCG	21	1154				x		0.148142	0.00180686	Identified to be associated with Dri-2 blood digestion and egg development in A. aegypti, Targets Scr in Drosophila	Ryazansky et al 2011, Bryant et al 2010, Enright et al 2003
x						Dana\miR-14-RA	UCAGUCUUUUUCUCUCUCCUA	21	1884				x		0.0778769	0.000996063	Drosophila suppresses cell death and required for fat metabolism	Xu et al 2003
x					x	chi-miR-125b-5p	UCCCUGAGACCCUAACUUGU	20	72				x		0.0788775	0.00219127
x					x	oha-miR-125b-5p	UCCCUGAGACCCUAACUUGUGAC	23	202		x		x		0.13412	0.0294149
x						aae-miR-317	UGAACACAGCUGGUGGUAUCU	21	221				x	x	0.115949	0.000668094	funtions as a negative regulator of Toll immune response and influences Drosophila survival	Li et al 2019
x						mse-let-7a	UGAGGUAGUAGGUUGUAUAG	20	73		x		x		0.0911358	0.0337036	temporal regulation of metamorphi processes in Drosophila, target innate immunity	Caygill and Johnston 2008, Garbuzov and Tatar 2010
x						hme-let-7	UGAGGUAGUAGGUUGUAUAGUA	22	853		x		x		0.259337	0.00219479	temporal regulation of metamorphi processes in Drosophila, target innate immunity	Caygill and Johnston 2008, Garbuzov and Tatar 2010
x	x	x	x	x		Dmel\mir-10-RA	ACCCUGUAGAUCCGAAUUUGUU	22	233190	x					0.149726	0.0166193	Identified to be associated with Scr(mouthpart and head development, anntenopedia complex)	Ryazansky et al 2011
x	x	x	x	x		Dmel\mir-10-RB	CAAAUUCGGUUCUAGAGAGGUUU	23	17155		x				0.158852	0.074429	Identified to be associated with Scr(mouthpart and head development, anntenopedia complex)	Ryazansky et al 2011
x	x	x	x	x		dvi-miR-34-3p	CAGCCACUAUCUUCACUGCCGCC	23	761						0.189321	0.00122496	Aging and neurodegeneration in drosophila, innate immunity and ecdysone signaling	liu et al 2012
x	x	x	x	x		Dana\miR-276a-RB	UAGGAACUUCAUACCGUGCUCU	22	59388						0.100426	0.0106314	Targets tim (clock gene) and Casein kinase 2	Yang et al 2008
x	x	x	x	x		aae-miR-13-3p	UAUCACAGCCAUUUUGACGAGUU	23	890						0.0892111	0.00188085	enriched in the brain and highly conserved from Drosophila to human	Kong et al 2015
x	x	x	x	x		Dana\miR-275-RA	UCAGGUACCUGAAGUAGCGCGCG	23	44267						0.148918	0.00242227	Identified to be associated with Dri-2 blood digestion and egg development in A. aegypti, Targets Scr in Drosophila	Ryazansky et al 2011, Bryant et al 2010, Enright et al 2003
x	x	x	x	x		Dmel\mir-14-RA	UCAGUCUUUUUCUCUCUCCUAU	22	9752						0.173696	0.00159369	Drosophila suppresses cell death and required for fat metabolism	Xu et al 2003
x	x	x	x	x		Dana\miR-9b-RA	UCUUUGGUGAUUUUAGCUGUAUG	23	345						0.187707	0.00627264	Modification of nerfin-1, required for embryonic PNS development	Kuzin et al 2007
x	x	x	x	x		ame-miR-317	UGAACACAGCUGGUGGUAUCUCAGU	25	12025					x	0.255027	0.0115277	funtions as a negative regulator of Toll immune response and influences Drosophila survival	Li et al 2019
x	x	x	x			dwi-miR-306	UCAGGUACUUAGUGACUCUCAA	22	156						0.0729491	0.00143019	involved in immune signaling pathway, Imd	Fullaondo and Lee 2012
x	x	x	x			Dmel\mir-957-RA	UGAAACCGUCCAAAACUGAGGC	22	354		x			x	0.161784	0.0346897	involved in male courtship interactions, mate-guarding	Iftikhar et al 2019
x	x	x		x		der-miR-2a	UAUCACAGCCAGCUUUGAUGAGC	23	257						0.0827204	0.0177138	regulates proapoptotic genes	Stark et al 2003
x	x	x				lmi-miR-276-5p	AGCGAGGUAUAGAGUUCCUACG	22	91					x	0.0862204	0.00171042	Targets tim (clock gene) and Casein kinase 2	Yang et al 2008
x	x	x				dsi-miR-980-3p	UAGCUGCCUUGUGAAGGGCUU	21	66					x	0.0736642	0.00134954	inhibition enhances olfactor memory	Guven-Ozkan et al 2016
x	x		x			dvi-miR-9b-3p	UAGAGCUUUAUUACCAAAAACC	22	340						0.191691	0.00413284	Modification of nerfin-1, required for embryonic PNS development	Kuzin et al 2007
x		x	x			Dmel\mir-988-RA	CCCCUUGUUGCAAACCUCACGC	22	296					x	0.114637	0.00103033
x				x		aae-miR-263a-5p	AAUGGCACUGGAAGAAUUCACGG	23	38299					x	0.0870178	0.00177065	confer robustness during development- prevents nascent sense organs from degradation, involved in daily circadian rhythms	Hilgers et al 2010, Yang et al 2008
x				x		dvi-miR-306-5p	UCAGGUACUUAGUGACUCUCA	21	211						0.0653139	0.00144399	involved in immune signaling pathway, Imd	Fullaondo and Lee 2012
x				x		Dana\miR-286-RA	UGACUAGACCGAACACUCGUGCU	23	567						0.0863688	0.0168104	has anchor site in nerfin-1, potentially functions with boss gene in drosophila--bride of sevenless	Grun et al 2005, Yang et al 2008
x						tur-miR-10-5p	CACCCUGUAGAUCCGAAUUUGU	22	282						0.0990099	0.00180485	Identified to be associated with Scr(mouthpart and head development, anntenopedia complex)	Ryazansky et al 2011
x						aae-miR-276-3p	UAGGAACUUCAUACCGUGCUC	21	928		x				0.20749	0.019814	Targets tim (clock gene) and Casein kinase 2	Yang et al 2008
x						aae-miR-2b	UAUCACAGCCAGCUUUGAUGAGCU	24	2197						0.132767	0.0109853	metabolic resistance to insecticides in Plutella xylostella, a. aegypti 2b regulates ubiquitin-related modifier to control chikungunya virus replication, target neural devleopmetn in Drosophila	etebari et al 2018, dubey et al 2017,marco et al 2012
x						Dana\miR-13b-2-RA	UAUCACAGCCAUUUUGACGAGU	22	258						0.0668961	0.000593017	enriched in the brain and highly conserved from Drosophila to human	Kong et al 2015
x						bmo-miR-210	UUGUGCGUGUGACAGCGGCU	20	23						0.0577678	0.00616185	predicted to contribute to oogenesis in Drosophila, also targets clock genes (per and CKIIB)	Grun et al 2005, Yang et al 2008
x						Dvir\mir-375-RB	UUUGUUCGUUUGGCUUAAGUU	21	1977						0.168811	0.0267193	Involved in insulin secretion in humans, in salivary gland and hindgut of drosophila	Poy et al 2004, Aboobaker et al 2005
x	x	x				Dmel\mir-190-RA	AGAUAUGUUUGAUAUUCUUGGUUG	24	1325			x	x	x	0.100777	0.000813271	enhances HIF_dependent responses to hypoxia, essential for survival	Ezcurra et al 2016, Chen et al 2014
x			x	x		aae-miR-305-5p	AUUGUACUUCAUCAGGUGCUCUGG	24	6572	x	x	x	x	x	0.241249	0.00285102	Involved with TOR in regulation of Dp53 activity; Coordination of insulin and notch pathways in intestinal stem cells of Drosophila gut	Barrio et al 2014; Foronda et al 2014
x						Dvir\miR-305-RA	AUUGUACUUCAUCAGGUGCUC	21	6783			x	x	x	0.0893234	0.00305042	Involved with TOR in regulation of Dp53 activity; Coordination of insulin and notch pathways in intestinal stem cells of Drosophila gut	Barrio et al 2014; Foronda et al 2014
x						hme-miR-305	AUUGUACUUCAUCAGGUGCUCU	22	1814			x	x	x	0.0871532	0.00129326	Involved with TOR in regulation of Dp53 activity; Coordination of insulin and notch pathways in intestinal stem cells of Drosophila gut	Barrio et al 2014; Foronda et al 2014
x						hme-miR-8	UAAUACUGUCAGGUAAAGAUGU	22	9976			x	x		0.0932254	0.00897288	Prevent neurodegeneration in Drosophila, regulates innate immune homeostasis, Pigmentation and eclosion, Wnt signalling	Karres et al 2007, Choi et al 2012, Kennell et al 2012, Kennell et al 2008
x						cqu-bantam-3p	UGAGAUCAUUUUGAAAGCUGA	21	803			x	x		0.0674033	0.000503893	regulates Drosophila growth, controlls cell proliferation and proapoptotic gene	Hipfner et al 2002, Brennecke et al 2003
x						aae-bantam-3p	UGAGAUCAUUUUGAAAGCUGAU	22	4857			x	x		0.121703	0.00138268	regulates Drosophila growth, controlls cell proliferation and proapoptotic gene	Hipfner et al 2002, Brennecke et al 2003
x						Dana\miR-31b-RA	UGGCAAGAUGUCGGAAUAGCUG	22	1871			x	x	x	0.0303338	0.00137487	Identified to be associated with Netb (netrins control guidance of CNS commissural axons and peripheral motor axons)	Enright et al 2003
x	x	x	x	x		Dana\miR-92b-RA	AAUUGCACUAGUCCCGGCCUGC	22	18656			x			0.210611	0.104586	Regulates Mef2 levels during muscle development in Drosophila	Chen et al 2012
x	x	x	x	x		Dana\bantam-RA	UGAGAUCAUUUUGAAAGCUGAUU	23	21757			x			0.103075	0.00161277	regulates Drosophila growth, controlls cell proliferation and proapoptotic gene	Hipfner et al 2002, Brennecke et al 2003
x	x	x	x	x		Dana\miR-184-RB	UGGACGGAGAACUGAUAAGGGC	22	45995	x	x	x			0.163419	0.00268428	Expressed in Drosophila embryos, larvae, and adults, expression patterns show changes suggesting important in development	Li et al 2011
x	x	x	x			Dana\miR-1-RA	UGGAAUGUAAAGAAGUAUGGAG	22	392			x		x	0.0607139	0.000645015	regulated by Twist and is required in muscles during larval growth	Sokol et al 2005
x	x	x				Dana\miR-305-RA	AUUGUACUUCAUCAGGUGCUCUG	23	664			x			0.113266	0.0104391	Involved with TOR in regulation of Dp53 activity; Coordination of insulin and notch pathways in intestinal stem cells of Drosophila gut	Barrio et al 2014; Foronda et al 2014
x			x		x	mmu-miR-99b-5p	CACCCGUAGAACCGACCUUGCG	22	24			x			0.00276667	1.02771e-05
x					x	hsa-miR-141-3p	UAACACUGUCUGGUAAAGAUGG	22	11			x			0.0056943	2.15518e-05
x						aae-miR-92a-3p	UAUUGCACUUGUCCCGGCCUA	21	85			x			0.0180126	0.000293138	circadian modulator of neuronal excitability, neuroblast self-renewal	Chen et al 2017, Yuva-Aydemir et al 2015
x					x	ppy-miR-92	UAUUGCACUUGUCCCGGCCUGU	22	72			x			0.0409556	0.00053659
x						cel-miR-39-3p	UCACCGGGUGUAAAUCAGCUUG	22	93			x			0.0220889	0.000349096	c elegans mirna
x	x	x	x			Dana\miR-278-RA	UCGGUGGGACUUUCGUCCGUUU	22	324				x		0.0982663	0.00207093	lacking 278 results in defective energy homeostasis	teleman et al 2006
x	x	x	x			dme-miR-34-5p	UGGCAGUGUGGUUAGCUGGUUGUG	24	90				x		0.0661624	0.000522283	Aging and neurodegeneration in drosophila, innate immunity and ecdysone signaling	liu et al 2012
x	x	x	x			Dana\miR-316-RA	UGUCUUUUUCCGCUUACUGGCG	22	1301				x		0.170362	0.000820232	responsible for visceral mesoderm and gut muscles in drosophila	Nguyen and Frasch 2006
x	x	x				Dana\miR-315-RA	UUUUGAUUGUUGCUCAGAAAGC	22	267				x		0.0830783	0.00444499	potent activator of wingless signaling	Silver et al. 2007
x			x	x		Dvir\miR-283-RA	AAAUAUCAGCUGGUAAUUCUGGG	23	2852				x		0.142712	0.0351474	related to immune responses	Fullaondo and Lee 2012
x			x			Dana\miR-281-1-RB	UGUCAUGGAAUUGCUCUCUUUGU	23	1208				x		0.0833813	0.0108292	Aedes-midgut specific enhances dengue virus expression	Zhou et al 2014
x						api-miR-263a	AAUGGCACUGAAAGAAUUCACGGG	24	53				x		0.0139305	0.000229269	confer robustness during development- prevents nascent sense organs from degradation, involved in daily circadian rhythms	Hilgers et al 2010, Yang et al 2008
x					x	cgr-miR-1260	AUCCCACCGCUGCCACCA	18	88				x		0.0236935	7.26423e-05
x						mse-miR-2779	AUCCGGCUCGAAGGACCA	18	119				x		0.0306645	0.00031142	novel manduca sexta miRNA
x					x	str-miR-34a-5p	UGGCAGUGUGGUUAGCUGGUUG	22	93				x	x	0.107915	0.000410658
x	x	x	x	x		aga-miR-11	CAUCACAGUCUGAGUUCUUGCU	22	9467						0.103152	0.000380784	Involved with embryonic apoptosis	Leaman et al 2005
x	x	x	x	x		dvi-miR-8-5p	CAUCUUACCGGGCAGCAUUAGA	22	9893						0.107605	0.0107396	Prevent neurodegeneration in Drosophila, regulates innate immune homeostasis, Pigmentation and eclosion, Wnt signalling	Karres et al 2007, Choi et al 2012, Kennell et al 2012, Kennell et al 2008
x	x	x	x	x		dvi-miR-993-3p	GAAGCUCGUCUCUACAGGUAUCU	23	126						0.0556105	0.00377147	expressed in Drosophila CNS from around the subesophageal ganlion to the posterior abdominal segments, involved in some sort of hox gene	Lemons et al 2012
x	x	x	x	x		dme-miR-124-5p	GGUAUCCACUGUAGGCCUAUAUG	23	81						0.062359	6.62622e-05	regulates neuroblast proliferation through its target anachronism	Weng et al 2012
x	x	x	x	x		dme-miR-9a-3p	UAAAGCUAGCUUACCGAAGUUA	22	40					x	0.0593106	0.00115714	Modification of nerfin-1, required for embryonic PNS development	Kuzin et al 2007
x	x	x	x	x		Dmel\mir-995-RB	UAGCACCACAUGAUUCGGCUU	21	5478						0.089257	0.00130481	highly expressed in female drosophila nad associated with oocytes, encoded within the first intron of cdc2c, a gene involved in cell proliferation during development	Marco 2014, Kuzin et al 2007
x	x	x	x	x		dsi-miR-932-5p	UCAAUUCCGUAGUGCAUUGCAGU	23	47						0.023102	0.000124572	modulates hedgehog signalling in drosophila, targets neuroligin2	Gao et al 2013, Qian et al 2016
x	x	x	x	x		Dana\miR-9a-RA	UCUUUGGUUAUCUAGCUGUAUGA	23	9696		x				0.127404	0.00380981	Modification of nerfin-1, required for embryonic PNS development	Kuzin et al 2007
x	x	x	x	x		Dmel\mir-981-RA	UUCGUUGUCGACGAAACCUGCA	22	141						0.132744	0.00429537	involved with Alzheimers research in Drosophila	Yan et al 2014
x	x	x	x			dme-miR-iab-4-5p	ACGUAUACUGAAUGUAUCCUGA	22	83					x	0.0406835	0.000345297	iab-4 can cause a dominant homeotic transofrmation of halteres to wings	Ronshaugen et al 2005
x	x	x	x			dme-miR-987-5p	UAAAGUAAAUAGUCUGGAUUGAUG	24	59						0.137885	0.00295327	When knocked-down there is reduction in embryonic hatching, differentiation of cuticle	Chen et al 2014
x	x	x	x			Dmel\mir-970-RA	UCAUAAGACACACGCGGCUAU	21	781						0.0918105	0.000784626	Host gene predicted to be involved in tomosyn gene expression, which encodes a protein involved in long-term memory and neuromuscular synatpic transmission	Chen et al 2014
x	x	x		x		dvi-miR-281-2-5p	AAGAGAGCUAUCUGUCGACAGU	22	18						0.0116641	7.85003e-05	Aedes-midgut specific enhances dengue virus expression	Zhou et al 2014
x	x	x		x		dvi-miR-274	UUUGUGACCGACACUAACGGGU	22	31						0.0760737	0.00121459	bsk gene in JNK pathway, involved in development, apoptosis, etc	Fullaondo and Lee 2012
x	x	x				Dmel\mir-283-RA	AAAUAUCAGCUGGUAAUUCUGG	22	364						0.0535127	0.00069825	related to immune responses	Fullaondo and Lee 2012
x	x	x				Dvir\mir-998-RA	ACUGAAUUCUCGUGGGUCUGCA	22	526						0.0842507	0.00641287	blocking apoptosis, elevates prosurvival signaling downstream of EGFR through inhibition of Cbl, a negative regulator of EGFR signaling	Carthew et al 2017
x	x	x				dvi-miR-1000-5p	AUAUUGUCCUGUCACAGCAGUA	22	154						0.209036	0.0097664	neuro protective role, limiting gultamate excitotoxicity	Verma et al 2015
x	x		x			dme-miR-100-3p	CAAGACCGGCAUUAUGGGAGUC	22	12						0.00174286	7.12337e-06	Identified to be associated with Pc (polycomb group, maintain transcriptionally repressive states of homeotic genes through development); Homologous expression to let7 and mir 125, temporal regulation of metamorphic processes in Drosophila, target innate immunity	Enright et al 2003; Caygill and Johnston 2008, Garbuzov and Tatar 2010
x	x		x			dya-miR-184-5p	CCUUAUCAUUCUCUCGCCCCG	21	76						0.0464094	0.000223715	Expressed in Drosophila embryos, larvae, and adults, expression patterns show changes suggesting important in development	Li et al 2011
x		x				dme-miR-263a-3p	CGUGAUCUCUUAGUGGCAUCUA	22	151						0.0414726	0.000376267	confer robustness during development- prevents nascent sense organs from degradation, involved in daily circadian rhythms	Hilgers et al 2010, Yang et al 2008
x			x	x		aga-miR-1000	AUAUUGUCCUGUCACAGCAGU	21	87						0.132096	0.000467273	neuro protective role, limiting gultamate excitotoxicity	Verma et al 2015
x			x	x		dps-miR-927-3p	CAAAGCGUUUGGAUUCUGAAAC	22	28						0.0157273	0.000135571	involved in immune signaling pathway, Imd	li et al 2017
x			x	x		Dmel\mir-998-RA	UAGCACCAUGAGAUUCAGCUC	21	523						0.101136	0.00240645	blocking apoptosis, elevates prosurvival signaling downstream of EGFR through inhibition of Cbl, a negative regulator of EGFR signaling	Carthew et al 2017
x			x	x		lva-miR-137-3p	UAUUGCUUGAGAAUACACGUAG	22	50						0.0223951	0.000402798	enriched in the brain and highly conserved from Drosophila to human	Kong et al 2015
x			x	x		Dana\miR-31a-RA	UGGCAAGAUGUCGGCAUAGCUGA	23	40760	x					0.177403	0.00464602	specific requirement for miR31a in cholingergic neurons	Carthew et al 2017
x			x		x	bta-miR-191	CAACGGAAUCCCAAAAGCAGCUG	23	65						0.0660304	0.000439797
x			x			dvi-miR-2a-2-5p	CCUCAUCAAGUGGUUGUGAUA	21	31						0.0409504	0.000642058	regulates proapoptotic genes	Stark et al 2003
x			x			dme-miR-996-5p	GCGAACAUGGAUCUAGUGCACG	22	55						0.0631367	0.00247124	restricts the emergence of CO2 sensing neurons, maintains circadian rhythms, regulates ovarian border cells	Sun et al 2015
x			x			dme-miR-965-3p	UAAGCGUAUAGCUUUUCCCCUU	22	12					x	0.0106852	0.000218387	contorls cell proliferation and migration during tissue morphogenesis in Drosophila abdomen	Verma et al 2015
x			x			der-miR-6	UAUCACAGUGGCUGUUCUUUUU	22	16						0.00729352	0.000220664	functions with mir-11 to limit level of apoptosis during Drosophila ambryonic development	Ge et al 2012
x			x			dmo-miR-318	UCACUGGGCUUUGUUUAUCUCA	22	59					x	0.0295957	0.00048313	involved in pattern formation and gene amplification during Drosophila oogenesis	Ge et al 2015
x			x		x	aca-let-7f-5p	UGAGGUAGUAGAUUGUAUAGUU	22	21						0.0109172	6.79545e-06
x			x		x	gga-miR-30c-5p	UGUAAACAUCCUACACUCUCAGCU	24	14						0.0026544	1.5814e-05
x			x		x	bta-miR-30a-5p	UGUAAACAUCCUCGACUGGAAGCU	24	79						0.0319681	0.000147546
x			x		x	ssa-miR-30c-5p	UGUAAACAUCCUUGACUGGAAGCU	24	43						0.0674697	0.000536451
x			x			dme-miR-956-3p	UUUCGAGACCACUCUAAUCCAUU	23	60						0.0623393	0.000489303	Suppression modulates ectoderm expressed 4 and inhibits viral replication	Monsanto-Hearne et al 2017
x				x		dvi-miR-34-5p	UGGCAGUGUGGUUAGCUGGUU	21	72						0.0239564	0.000521163	Aging and neurodegeneration in drosophila, innate immunity and ecdysone signaling	liu et al 2012
x						nvi-miR-283	AAAUAUCAGCUGGUAAUUCU	20	42						0.0549214	0.000805243	related to immune responses	Fullaondo and Lee 2012
x						tca-miR-283-5p	AAAUAUCAGCUGGUAAUUCUG	21	513						0.0622313	0.00106908	related to immune responses	Fullaondo and Lee 2012
x						pxy-miR-10-3p	AAAUUCGGUUCUAGAGAGGUUU	22	19						0.0715961	4.09295e-05	Identified to be associated with Scr(mouthpart and head development, anntenopedia complex)	Ryazansky et al 2011
x						api-miR-929	AAAUUGACUCUAGUAGGGAG	20	15					x	0.00277546	1.60922e-05	involved with the gene 'boi', which has effects on homeobox genes	Gao et al 2013
x						dvi-miR-929-5p	AAAUUGACUCUAGUAGGGAGU	21	11						0.00328762	4.2336e-06	involved with the gene 'boi', which has effects on homeobox genes
x					x	chi-miR-100-5p	AACCCGUAGAUCCGAACUUGU	21	66						0.0394288	0.000347311
x					x	chi-miR-99a-5p	AACCCGUAGAUCCGAUCUUGU	21	14						0.00757809	5.27043e-05
x					x	chi-miR-22-3p	AAGCUGCCAGUUGAAGAAC	19	61						0.0219443	0.000446949
x					x	bta-miR-22-3p	AAGCUGCCAGUUGAAGAACUG	21	83						0.0320122	0.00012432
x					x	mdo-miR-22-3p	AAGCUGCCAGUUGAAGAACUGC	22	17						0.0326103	0.000168509
x						aae-miR-308-3p	AAUCACAGGAGUAUACUG	18	29						0.0339321	0.000590396	Regualtes dMyc throgh a negative feedback loop	Daneshvar et al 2013
x					x	hsa-miR-1246	AAUGGAUUUUUGGAGCAGG	19	24						0.0122597	6.25379e-05
x						isc-miR-263a	AAUGGCACUGGAAGAAUUCAC	21	1513						0.120748	0.00439274	confer robustness during development- prevents nascent sense organs from degradation, involved in daily circadian rhythms	Hilgers et al 2010, Yang et al 2008
x						aga-miR-92b	AAUUGCACUUGUCCCGGCCUGC	22	27						0.0437127	0.000275155	Regulates Mef2 levels during muscle development in Drosophila	Chen et al 2012
x					x	cfa-miR-199	ACAGUAGUCUGCACAUUGGUU	21	20						0.0191555	0.000264464
x						tca-miR-190-5p	AGAUAUGUUUGAUAUUCUUGG	21	59						0.0729092	0.00118232	enhances HIF_dependent responses to hypoxia, essential for survival	Ezcurra et al 2016, Chen et al 2014
x						hme-miR-190	AGAUAUGUUUGAUAUUCUUGGU	22	11						0.00661494	5.62697e-06	enhances HIF_dependent responses to hypoxia, essential for survival	Ezcurra et al 2016, Chen et al 2014
x						dpu-miR-31	AGGCAAGAUGUCGGCAUAGCUGA	23	17					x	0.0357605	0.00119059	required for Drosophila glial homeostasis	Foo et al 2017
x					x	hsa-miR-186-5p	CAAAGAAUUCUCCUUUUGGGCU	22	89						0.0343543	0.000103931
x					x	mdo-miR-186-5p	CAAAGAAUUCUCCUUUUGGGCUU	23	17						0.00983142	1.78778e-06
x					x	mml-miR-130a-3p	CAGUGCAAUGUUAAAAGGGC	20	14						0.0237028	0.000763489
x						Dana\miR-11-RA	CAUCACAGUCUGAGUUCUUGC	21	3766						0.0543853	0.000259789	Involved with embryonic apoptosis	Leaman et al 2005
x					x	eca-miR-126-5p	CAUUAUUACUUUUGGUACGCG	21	113						0.078365	0.000691474
x					x	hsa-miR-25-3p	CAUUGCACUUGUCUCGGUCUGA	22	11						0.0159287	2.77097e-06
x					x	tgu-miR-142-5p	CCCAUAAAGUAGAAAGCACU	20	31						0.0278572	0.000269637
x						tca-miR-252a-5p	CUAAGUACUAGUGCCGCAGG	20	43						0.0326157	0.000241375	targets mbt to control developmental growth of Drosophila, overexpression--delayed larval‐to‐pupal transition, as well as a decrease in adult size and mass	Lim et al 2018
x						sko-miR-252a	CUAAGUACUAGUGCCGCAGGAGU	23	19						0.0177373	0.000873329	targets mbt to control developmental growth of Drosophila, overexpression--delayed larval‐to‐pupal transition, as well as a decrease in adult size and mass	Lim et al 2018
x						dvi-miR-282-5p	CUCUACUAGGCUUUGUCU	18	17						0.0162481	1.49898e-05	Viability, longevity, and egg production in drosophila regulated by miR282	Vilmos et al 2013
x					x	cgr-miR-192	CUGACCUAUGAAUUGACAGCCA	22	15						0.0152372	0
x						mse-miR-263b	CUUGGCACUGGGAGAAUUCACAG	23	13						0.0182271	0.000301602	Clock targets, circadian regulation	Yang et al 2008
x						lmi-miR-210-3p	CUUGUGCGUGUGACAGCGGCUAU	23	11						0.0236971	0.000367333	predicted to contribute to oogenesis in Drosophila, also targets clock genes (per and CKIIB)	Grun et al 2005, Yang et al 2008
x						nvi-miR-31a	GGCAAGAUGUCGGCAUAGCUGA	22	19						0.0177388	0.000272822	required for Drosophila glial homeostasis	Foo et al 2017
x					x	bta-miR-2904	GGGAGCCUCGGUUGGCCUC	19	11						0.110586	1.19888e-05
x						dvi-miR-965-3p	UAAGCGUAUAGCUUUUCCCCU	21	61						0.154761	0.00335105	contorls cell proliferation and migration during tissue morphogenesis in Drosophila abdomen	Verma et al 2015
x						aae-miR-252-5p	UAAGUACUAGUGCCGCAGGAG	21	98						0.0284107	0.000131327	targets mbt to control developmental growth of Drosophila, overexpression--delayed larval‐to‐pupal transition, as well as a decrease in adult size and mass	Lim et al 2018
x						lmi-miR-8-3p	UAAUACUGUCAGGUAACGAUGUC	23	88						0.0398666	0.000169333	Prevent neurodegeneration in Drosophila, regulates innate immune homeostasis, Pigmentation and eclosion, Wnt signalling	Karres et al 2007, Choi et al 2012, Kennell et al 2012, Kennell et al 2008
x						api-miR-8	UAAUACUGUCAGGUAAUGAUGUC	23	54						0.0498655	0.000599777	Prevent neurodegeneration in Drosophila, regulates innate immune homeostasis, Pigmentation and eclosion, Wnt signalling	Karres et al 2007, Choi et al 2012, Kennell et al 2012, Kennell et al 2008
x					x	aca-miR-101-3p	UACAGUACUGUGAUAACUGA	20	19						0.00368	8.58734e-06
x					x	xtr-miR-10b	UACCCUGUAGAACCGAAUUUGU	22	36						0.0757262	0.000601742
x						dps-miR-995-3p	UAGCACCACAUGAUUCGGCUG	21	38						0.00957171	1.32291e-05	highly expressed in female drosophila nad associated with oocytes, encoded within the first intron of cdc2c, a gene involved in cell proliferation during development	Marco 2014, Kuzin et al 2007
x					x	ssc-miR-21	UAGCUUAUCAGACUGAUGUUGA	22	77						0.0374379	5.02873e-05
x					x	oar-miR-21	UAGCUUAUCAGACUGAUGUUGAC	23	12						0.0138994	3.67955e-05
x					x	bta-miR-21-5p	UAGCUUAUCAGACUGAUGUUGACU	24	14						0.0631692	7.95361e-05
x						api-miR-2a	UAUCACAGCCAGCUUUGAUGAGCG	24	43						0.0286863	0.000169337	regulates proapoptotic genes	Stark et al 2003
x						tur-miR-263a-5p	UAUGGCACUGGAAGAAUUCACG	22	11						0.00214143	2.54678e-06	confer robustness during development- prevents nascent sense organs from degradation, involved in daily circadian rhythms	Hilgers et al 2010, Yang et al 2008
x						mse-miR-2b	UCACAGCCAGCUUUGAUGAGC	21	26					x	0.0303285	0.000766013	metabolic resistance to insecticides in Plutella xylostella, a. aegypti 2b regulates ubiquitin-related modifier to control chikungunya virus replication, target neural devleopmetn in Drosophila	etebari et al 2018, dubey et al 2017,marco et al 2012
x						cqu-miR-275	UCAGGUACCUGAAGUAGCGC	20	114						0.0693623	0.00123173	Identified to be associated with Dri-2 blood digestion and egg development in A. aegypti, Targets Scr in Drosophila	Ryazansky et al 2011, Bryant et al 2010, Enright et al 2003
x					x	ggo-miR-148a	UCAGUGCACUACAGAACUUUG	21	11						0.00784665	0.000190572
x					x	cfa-miR-125a	UCCCUGAGACCCUUUAACCUGU	22	59						0.0144974	9.6e-09
x					x	cfa-miR-486	UCCUGUACUGAGCUGCCCCGA	21	18						0.0214409	0.000214161
x					x	hsa-miR-151a-5p	UCGAGGAGCUCACAGUCUAGU	21	28						0.0151715	2.5479e-05
x						gma-miR166a-3p	UCGGACCAGGCUUCAUUCCCC	21	87						0.0088908	1.61869e-05	plant family
x						atr-miR166b	UCUCGGACCAGGCUUCAUUCC	21	23						0.00470222	1.04968e-05	plant family
x					x	aca-miR-9-5p	UCUUUGGUUAUCUAGCUGUA	20	127						0.0303853	0.000303634
x						bfl-miR-9-5p	UCUUUGGUUAUCUAGCUGUAUG	22	1947						0.160358	0.00280115	regulator of neurogenesis	Coolen et al 2013
x						mse-miR-317	UGAACACAGCUGGUGGUAUCUCA	23	178						0.0276001	0.000517475	funtions as a negative regulator of Toll immune response and influences Drosophila survival	Li et al 2019
x						tur-miR-317-3p	UGAACACAGCUGGUGGUAUCUCAG	24	326	x				x	0.219544	0.00276976	funtions as a negative regulator of Toll immune response and influences Drosophila survival	Li et al 2019
x					x	ola-miR-192-5p	UGACCUAUGAAUUGACAGCCA	21	40						0.124542	0.00017735
x						bmo-miR-279a	UGACUAGAUCCACACUCAU	19	23						0.039352	8.80822e-05	restricts the emergence of CO2 sensing neurons, maintains circadian rhythms, regulates ovarian border cells	Sun et al 2015
x						dvi-miR-996-3p	UGACUAGAUUUCAUGCUCGU	20	94						0.0296258	0.000179779	restricts the emergence of CO2 sensing neurons, maintains circadian rhythms, regulates ovarian border cells	Sun et al 2015
x						isc-bantam	UGAGAUCAUUGUGAAAGCUGAUU	23	13						0.023164	0.000100701	regulates Drosophila growth, controlls cell proliferation and proapoptotic gene	Hipfner et al 2002, Brennecke et al 2003
x					x	ccr-miR-143	UGAGAUGAAGCACUGUAGCU	20	236						0.0701586	0.000910365
x					x	hsa-miR-143-3p	UGAGAUGAAGCACUGUAGCUC	21	118						0.0286967	8.49821e-05
x					x	eca-miR-423-5p	UGAGGGGCAGAGAGCGAGACUUU	23	79						0.0626492	0.000829141
x					x	ggo-let-7f	UGAGGUAGUAGAUUGUAUAGU	21	16						0.0516594	0.000881724
x					x	mmu-let-7i-5p	UGAGGUAGUAGUUUGUGCUGUU	22	14						0.0122237	1.30667e-07
x						bfl-miR-184-3p	UGGACGGAGAACUGAUAAGGG	21	2124	x					0.137675	0.00186047	Expressed in Drosophila embryos, larvae, and adults, expression patterns show changes suggesting important in development	Li et al 2011
x					x	mne-miR-184	UGGACGGAGAACUGAUAAGGGU	22	52						0.0305098	0.000987887
x						aae-miR-31	UGGCAAGAUGUUGGCAUAGCUGA	23	15						0.0140768	0.000241608	required for Drosophila glial homeostasis	Foo et al 2017
x						bma-miR-34	UGGCAGUGUGGUUAGCUGGUUGU	23	228						0.08448	0.0301467	Aging and neurodegeneration in drosophila, innate immunity and ecdysone signaling	liu et al 2012
x					x	tch-miR-30a-5p	UGUAAACAUCCUCGACUGGA	20	338						0.0448082	0.000387052
x					x	gga-miR-30a-5p	UGUAAACAUCCUCGACUGGAAG	22	16						0.0226437	0.000160985
x					x	oar-miR-30a-5p	UGUAAACAUCCUCGACUGGAAGC	23	24						0.016898	6.6914e-06
x					x	gga-miR-194	UGUAACAGCAACUCCAUGUGGA	22	15						0.00289357	1.27291e-05
x						cqu-miR-281-3p	UGUCAUGGAAUUGCUCUCUUU	21	86						0.0252579	0.000297028	Aedes-midgut specific enhances dengue virus expression	Zhou et al 2014
x					x	mdo-miR-26-5p	UUCAAGUAAUCCAGGAUAGGC	21	39						0.00597952	4.39491e-06
x					x	ptr-miR-26b	UUCAAGUAAUUCAGGAUAGGU	21	13						0.0162459	7.13466e-05
x					x	chi-miR-26b-5p	UUCAAGUAAUUCAGGAUAGGUU	22	24						0.026286	3.69419e-05
x					x	mmu-miR-27b-3p	UUCACAGUGGCUAAGUUCUGC	21	109						0.061286	0.000656094
x						dsi-miR-981-3p	UUCGUUGUCGACGAAACCUGC	21	23					x	0.0260449	0.00023132	involved with Alzheimers research in Drosophila	Yan et al 2014
x						ngi-miR-210	UUGUGCGUGUGACAGCGGCUA	21	11						0.086903	0.00139367	predicted to contribute to oogenesis in Drosophila, also targets clock genes (per and CKIIB)	Grun et al 2005, Yang et al 2008
x						dme-miR-274-5p	UUUGUGACCGACACUAACGGGUA	23	14						0.0955365	0.00215879	function in adult astrocytes to regulate behavior	You et al 2018
x						sko-miR-315	UUUUGAUUGUUGCUCAGAAAG	21	45						0.0391256	0.00111398	potent activator of wingless signaling	Silver et al. 2007
x						dpu-miR-92	AAUUGCACUCGUCCCGGCCUGC	22	14						0.00459113	7.60413e-06	Regulates Mef2 levels during muscle development in Drosophila	Chen et al 2012
				x		lmi-miR-210_R-2	CUUGUGCGUGUGACAGCGGCU	21
	x	x		x		dme-miR-284-3p_L-4R-3	GUCAGCAACUUGAUUCCAGCAA	22
	x	x		x		dme-miR-282-5p_R-2	UAGCCUCUACUAGGCUUUGUCU	22
	x	x		x		miR-281-5p	AAAGAGAGCUGUCCGUCGACAG	22
	x	x				miR-929	AAAUUGACUCUAGUAGGGAGUC	22
	x	x				miR-285-5p	ACUGAGAUCGAUUGGUGCAUAGAU	24
	x	x				miR-12	AGAGUAUUACAUUAGGUACU	20
	x	x				miR-927-3p	CAAAGCGUUUGGAUUCUGAAA	21
	x	x				miR-278-5p	CCGGAUGAUGGUCCUCAACGACC	23
	x	x				bantam-5p	CCGGUUUUCGAUUUGAUUUGACU	23
	x	x				miR-284-5p	CCUGGAAUUAAGUUGACUGUGUAG	24
	x	x				miR-275-5p	CGCGCUAAUCAGUGACCGGGGCU	23
	x	x				miR-305-3p	CGGCACAUGUUGAAGUACAUUCA	23
	x	x				let-7-3p	CUAUACAACAUGCUAGCUUUCU	22
	x	x				miR-263b	CUUGGCACUGGGAGAAUUCAC	21
	x	x				miR-124-3p	UAAGGCACGCGGUGAAUGCCAA	22
	x	x				miR-285-3p	UAGCACCAUUCGAAAUCAGUGC	22
	x	x				miR-2c	UAUCACAGCCAGCUUUGAUGGGC	23
	x	x				miR-311	UAUUGCACAAUCCCCGGCCUGU	22
	x	x				miR-307	UCACAACCUCUUUGAGUGAGCU	22
	x	x				miR-2a-2-3p	UCACAGCCAGCUUUGAUGAGCU	22
	x	x				miR-318	UCACUGGGCUUUGUUUAUCUC	21
	x	x				miR-279	UGACUAGAUCCACACUCAUUAAA	23
	x	x				miR-7	UGGAAGACUAGUGAUUUUGUUU	22
	x	x				miR-31a-5p	UGGCAAGAUGUCGGCAUAGCUAGA	24
	x	x				miR-281-3p	UGUCAUGGAAUUGCUCUCUUUG	22
	x	x				miR-989	UGUGAUGUGACGUAGUGGAACA	22
	x	x				miR-iab-8-5p	UUACGUAUACUGAAGGUAUACCGGA	25
	x	x				miR-971	UUGGUGUUACUUCUUACAGUGA	22
	x	x				miR-956	UUUCGAGACCACUCUAAUCCAAU	23
	x	x				miR-33-3p	ACAAUACUUCUGCAAUGCAAACU	23
	x					miR-193-3p	UACUGGCCUACUAAGUCCCA	20
	x					miR-2b-5p	UUCUUCAAAGUGGCUGCGAAAUG	23
	x					miR-193-5p	UUGGGAUUUUUUAGAUCAGCAG	22
	x					dme-miR-5-5p	AAAGGAACGAUCGUUGUGAUAUG	23
		x				miR-317-5p	CGGGAUACACCCUGUGCUCGCU	22
		x				miR-993-5p	UACCCUGUAGUUCCGGGCUUUUG	23
		x				miR-286	UGACUCGACCGAACACUCGUCGU	23
		x				miR-308	AAUCACAGGAUUAUACUGUGAG	22
		x				miR-283-3p	CGGAAUUUCAGUUGGUAUCGA	21
		x				miR-988-5p	GUGUGAUUUGAAGCAAGGUGAU	22
			x	x		bta-miR-181c	AACAUUCAACCUGUCGGUGAGUUU	24
			x			mmu-miR-181a-5p	AACAUUCAACGCUGUCGGUGAGU	23
			x			ssc-miR-181b	AACAUUCAUUGCUGUCGGUGGGUU	24
			x			dpu-miR-100	AACCCGUAGAUCCGAACUUGUGU	23
			x			hsa-miR-99a-5p	AACCCGUAGAUCCGAUCUUGUG	22
			x			hsa-miR-652-3p	AAUGGCGCCACUAGGGUUGUG	21
			x			dme-miR-316-3p	ACAGGAAAGGGAAAAAGGCGUA	22
			x			mmu-miR-1839-3p	AGACCUACUUAUCUACCAACAGC	23
			x			ame-miR-190	AGAUAUGUUUGAUAUUCUUGGUUGUU	26
			x			mmu-miR-138-5p	AGCUGGUGUUGUGAAUCAGGCCG	23
			x			dme-miR-4-3p	AUAAAGCUAGACAACCAUUGA	21
			x			ptr-miR-23b	AUCACAUUGCCAGGGAUUACCAC	23
			x			mmu-miR-384-3p	AUUCCUAGAAAUUGUUCACAAU	22
			x			dme-miR-276-5p	CAGCGAGGUAUAGAGUUCCUACG	23
			x			dme-miR-284-5p	CCUGGAAUUAAGUUGACUGUGUAGCC	26
			x			dme-miR-308-5p	CGCAGUAUAUUUUUGUGUUUUG	22
			x			cqu-miR-317-5p	CGGGAUACACCCUGUGCUCGCUUUGC	26
			x			mmu-miR-3102-3p	CUCUACUCCCUGCCCCAGCCA	21
			x			mmu-miR-674-5p	GCACUGAGAUGGGAGUGGUGUA	22
			x			dme-miR-286-5p	GGCGAAUGUCGGUAUGGUCUCU	22
			x			dme-miR-284-3p	GUCAGCAACUUGAUUCCAGCA	21
			x			mmu-miR-203-3p	GUGAAAUGUUUAGGACCACUAG	22
			x			mmu-miR-212-3p	UAACAGUCUCCAGUCACGGCCA	22
			x			dre-miR-10c	UACCCUGUAGAUCCGGAUUUGU	22
			x			hsa-miR-15a-5p	UAGCAGCACAUAAUGGUUUGUG	22
			x			dme-miR-282-5p	UAGCCUCUACUAGGCUUUGUCUGU	24
			x			lgi-miR-2c	UAUCACAGCCAGCUUUGAUGAGU	23
			x			mmu-miR-125a-5p	UCCCUGAGACCCUUUAACCUGUGA	24
			x			hsa-miR-486-5p	UCCUGUACUGAGCUGCCCCGAG	22
			x			mmu-miR-127-3p	UCGGAUCCGUCUGAGCUUGGCU	22
			x			bta-miR-150	UCUCCCAACCCUUGUACCAGUGU	23
			x			rno-miR-146b-5p	UGAGAACUGAAUUCCAUAGGCUGU	24
			x			rno-miR-423-5p	UGAGGGGCAGAGAGCGAGACUUUU	24
			x			hsa-let-7c	UGAGGUAGUAGGUUGUAUGGUU	22
			x			hsa-let-7b-5p	UGAGGUAGUAGGUUGUGUGGUU	22
			x			ssc-miR-7	UGGAAGACUAGUGAUUUUGUUGUU	24
			x			hsa-miR-223-3p	UGUCAGUUUGUCAAAUACCCCA	22
			x			oar-miR-431	UGUCUUGCAGGCCGUCAUGCAGG	23
			x			mmu-miR-204-5p	UUCCCUUUGUCAUCCUAUGCCU	22
			x			mmu-miR-434-3p	UUUGAACCAUCACUCGACUCCU	22
			x			mmu-miR-182-5p	UUUGGCAAUGGUAGAACUCACACCG	25
			x			cel-miR-238-3p	UUUGUACUCCGAUGCCAUUCAGA	23
			x			ame-miR-927a	UUUUAGAAUUCCUACGCUUUACC	23
			x			dme-miR-100-5p_R-1	AACCCGUAAAUCCGAACUUGU	21
				x		aae-miR-263a_R_x0006_2	AAUGGCACUGGAAGAAUUCACGGGA	25
				x		aae-miR-276*	AGCGAGGUAUAGAGUUCCUAC	21
				x		dme-miR-987-5p_R-1	UAAAGUAAAUAGUCUGGAUUGAU	23
				x		aae-miR-124_R-2	UAAGGCACGCGGUGAAU	17
				x		dme-miR-193-3p	UACUGGCCUACUAAGUCCCAAC	22
				x		dme-miR-285-3p_R-1	UAGCACCAUUCGAAAUCAGUG	21
				x		aae-miR-14_R_x0006_1	UCAGUCUUUUUCUCUCUCCUAUU	23
				x		bmo-miR-2779_L-3R-1	UCCGGCUCGAAGGACC	16
				x		dme-miR-957-3p_R-1	UGAAACCGUCCAAAACUGAGG	21
				x		dme-miR-279-3p_R-2	UGACUAGAUCCACACUCAUU	20
				x		dme-miR-7-5p_R-2	UGGAAGACUAGUGAUUUUGUU	21
				x		dwi-miR-31a_R_x0006_1	UGGCAAGAUGUCGGCAUAGCUGAU	24
				x		dsi-miR-193*	UGGGAUUUUUUAGAUCAGCAGU	22
				x		dvi-miR-281-2-5p	AAGAGAGCUAUCCGUCGACAGU	22
