# Supplementary material for: Identification and Characterization of Small RNA Markers of Age in the Blow Fly Cochliomyia macellaria (Fabricius) (Diptera: Calliphoridae)
Source: Insects. 2022 Oct 18;13(10):948. doi: 10.3390/insects13100948 (PMC9603907; doi:10.3390/insects13100948)
Supplement: Supplementary file 1 [file insects-13-00948-s001.zip › Supplemental Data/Table S10.xlsx]

## Sheet: sex25C
Table S10: Raw counts of miRNA from early puparial samples collected for each sex at 25 degrees Celsius
	Female_25C	Female_25C	Female_25C	Female_25C	Female_25C	Female_25C	Female_25C	Female_25C	Female_25C	Male_25C	Male_25C	Male_25C	Male_25C	Male_25C	Male_25C	Male_25C	Male_25C
Dmel.mir.996.RA	1638	1074	1257	502	1308	1839	1506	926	1290	1507	339	312	1632	479	695	693	902
aga.miR.92a	180	138	96	14	147	199	56	182	138	136	15	41	51	29	77	52	14
Dvir.miR.315a.RA	569	455	630	99	605	501	280	329	1184	1738	114	581	1506	425	450	949	587
xtr.miR.22.3p	3	3	4	0	1	0	1	6	13	6	0	3	3	0	3	7	0
tch.miR.26a.5p	0	0	0	0	0	0	0	0	1	2	0	1	1	0	1	0	0
Dana.miR.281.1.RA	50	26	47	14	41	43	14	29	79	222	9	41	105	42	75	68	60
Dmel.mir.252.RA	1420	906	1313	334	1181	1910	1117	1008	2211	6453	1493	1601	5481	1236	3079	1876	1937
Dmel.mir.33.RA	2193	1693	2831	579	3170	2676	1397	1157	5392	6791	668	1309	5130	1525	1802	2147	2676
Dana.miR.8.RA	12894	11237	21518	5257	18106	12923	14179	4334	23652	66842	7201	6024	34597	8140	9624	14610	15708
Dana.miR.9c.RA	1229	854	1454	936	1443	1202	2599	790	1168	3555	1358	615	3081	786	1062	1652	2283
Dmel.mir.958.RA	115	87	220	44	100	118	160	47	185	467	82	108	520	72	126	120	145
Dmel.mir.999.RA	153	129	255	80	201	156	234	60	233	595	209	154	584	109	111	242	374
oan.miR.133a.3p	12	11	22	5	14	17	22	13	17	13	22	9	49	6	8	7	19
hme.miR.277	109	80	303	96	200	235	144	68	171	1047	134	118	674	207	152	124	471
Dana.miR.277.RA	220	172	649	151	475	332	373	124	332	1985	391	397	1176	342	344	293	703
dme.miR.281.1.5p	8	3	10	5	9	9	2	4	15	24	4	11	24	14	10	14	13
ppa.miR.16	0	0	0	0	0	0	0	0	0	0	1	0	0	0	0	0	0
Dana.miR.279.RA	308	301	278	129	302	365	479	164	378	633	193	89	406	116	132	184	180
ssc.miR.192	0	0	0	0	0	0	0	0	1	0	0	1	0	0	1	2	1
isc.miR.10	0	0	0	0	0	0	0	0	0	0	0	0	0	0	0	0	0
oan.miR.148.3p	2	2	2	0	2	0	0	0	5	0	0	1	0	1	0	0	0
Dmel.mir.375.RA	112	90	220	17	121	108	92	26	120	1211	70	165	704	146	156	231	299
Dmel.bft.RA	294	225	201	150	181	359	515	171	535	1452	853	311	931	198	841	545	723
Dana.miR.2b.RA	87	117	170	44	88	121	167	86	174	452	156	179	504	119	198	189	322
Dana.miR.125.RA	175	110	236	144	120	181	541	139	145	334	315	146	420	108	132	176	339
Dper.miR.31b.RA	619	979	312	71	515	557	125	434	2061	1219	58	269	530	275	447	593	114
Dana.miR.276b.RB	3145	2718	5019	1334	2902	2341	3750	2045	3110	4650	1542	2749	8925	1662	1004	3412	4151
Dana.let.7.RA	355	164	413	262	164	341	816	217	102	823	967	377	1427	260	248	332	1132
Dmel.mir.927.RA	7	12	28	7	6	11	20	8	15	55	37	26	89	14	25	40	64
Dvir.mir.996.RA	14	10	25	2	33	16	17	3	36	148	19	7	68	8	22	10	42
Dana.miR.100.RA	7	10	20	7	9	9	34	4	5	46	23	14	44	14	4	15	51
tur.miR.190.5p	24	19	48	5	18	35	48	4	54	116	25	44	117	29	46	35	66
Dvir.miR.125.RA	1	3	7	5	0	1	10	3	2	9	15	3	9	1	1	4	12
Dvir.miR.31b.RA	218	191	186	44	96	203	73	130	900	601	51	288	557	210	231	404	208
dvi.miR.125.3p	7	4	16	6	10	12	27	2	7	43	13	5	42	0	16	10	30
Dana.miR.10.RA	126	200	121	42	109	107	93	69	538	844	73	424	869	189	164	358	351
api.miR.275	282	179	335	123	381	356	446	138	336	818	234	193	950	200	293	238	300
Dana.miR.14.RA	252	227	264	67	179	439	163	204	297	684	86	151	482	337	236	232	270
chi.miR.125b.5p	0	0	0	0	0	0	2	0	0	0	0	0	2	0	1	1	2
oha.miR.125b.5p	4	5	5	2	5	6	17	3	7	7	9	3	21	4	4	13	6
aae.miR.317	835	463	760	161	827	960	405	359	1340	512	39	87	267	111	156	120	110
mse.let.7a	15	4	17	22	5	17	63	2	6	42	73	16	97	20	12	19	97
hme.let.7	184	92	104	89	92	172	287	103	67	612	330	138	514	62	188	157	282
Dmel.mir.10.RA	983	1698	961	243	702	852	598	620	2984	6743	356	2519	4987	1078	1871	2461	1888
Dmel.mir.10.RB	654	688	628	97	476	628	326	250	1362	1788	101	564	1341	288	492	516	460
dvi.miR.34.3p	1	3	7	13	4	3	55	0	2	14	2	8	96	1	2	3	61
Dana.miR.276a.RB	31866	20155	35861	9505	37872	32386	26807	18212	36113	69514	14366	16916	55678	14706	15488	22512	27083
aae.miR.13.3p	430	404	536	165	464	379	595	211	777	1630	351	421	1059	238	433	355	490
Dana.miR.275.RA	3320	1658	2622	1325	4083	4182	4144	1926	2827	8094	3122	1164	5461	1051	2689	1368	1609
Dmel.mir.14.RA	1052	924	893	184	802	1602	465	627	1167	3222	486	827	2067	725	948	982	1026
Dana.miR.9b.RA	118	119	203	132	150	122	389	50	70	788	254	121	530	73	153	220	352
ame.miR.317	434	465	517	387	992	325	1124	227	1115	429	28	33	140	46	49	47	111
dwi.miR.306	52	37	69	30	75	47	98	31	53	147	45	25	177	27	31	33	84
Dmel.mir.957.RA	10	10	28	14	9	10	23	9	13	58	56	37	177	18	10	39	73
der.miR.2a	102	116	105	53	66	96	103	105	218	358	136	146	417	97	235	218	298
lmi.miR.276.5p	134	78	243	58	214	119	198	71	93	153	64	35	119	35	43	49	76
dsi.miR.980.3p	473	155	541	171	447	587	511	239	376	445	92	99	492	187	172	167	362
dvi.miR.9b.3p	19	15	40	8	26	28	46	10	29	133	40	30	141	13	20	83	75
Dmel.mir.988.RA	60	40	60	19	62	89	71	55	57	55	17	22	56	13	20	13	30
aae.miR.263a.5p	229	123	125	46	200	225	184	96	288	2119	261	295	498	294	502	464	448
dvi.miR.306.5p	125	98	184	98	146	127	227	67	144	506	284	67	594	79	133	151	337
Dana.miR.286.RA	2	4	2	2	2	11	3	4	9	11	4	4	14	8	14	14	12
tur.miR.10.5p	0	2	0	0	1	1	0	1	8	2	0	3	6	0	4	3	2
aae.miR.276.3p	1079	588	1533	396	983	1020	1058	544	1012	1356	555	474	1805	419	393	725	1048
aae.miR.2b	1108	1476	1088	382	941	1103	1409	1134	2317	3383	1097	977	3025	804	1892	1369	1937
Dana.miR.13b.2.RA	139	122	208	60	129	153	198	82	235	481	156	182	448	101	157	181	260
bmo.miR.210	3	6	9	5	2	4	15	10	9	8	12	4	21	3	8	9	17
Dvir.mir.375.RB	244	143	545	45	222	282	226	96	310	1150	133	209	849	197	223	336	501
Dmel.mir.190.RA	37	20	61	15	24	47	52	19	70	645	83	86	505	99	132	142	220
aae.miR.305.5p	10451	6977	7130	2186	14007	9325	7008	4912	9017	20198	2236	2042	8096	2607	5206	3636	3340
Dvir.miR.305.RA	5290	2686	5336	1839	5082	6316	5564	2996	4777	5151	958	1006	5295	1565	1927	1917	2354
hme.miR.305	3447	1896	2790	887	3266	3034	3110	1786	2320	4000	705	704	2809	910	1627	1094	1477
hme.miR.8	1454	1140	1996	559	1394	1414	1519	433	2330	5269	662	689	3858	703	794	1397	1452
cqu.bantam.3p	69	77	89	10	39	60	50	32	269	201	30	98	165	69	76	128	109
aae.bantam.3p	437	590	602	150	353	436	333	279	1482	1349	220	491	1249	406	405	880	792
Dana.miR.31b.RA	453	434	271	65	267	392	112	264	814	312	12	82	184	54	97	132	46
Dana.miR.92b.RA	472	377	223	23	489	635	86	445	555	1437	159	252	510	324	528	611	109
Dana.bantam.RA	4565	5419	5202	1203	3404	5069	3132	3203	10054	9963	2269	3059	9029	3881	3331	7401	5755
Dana.miR.184.RB	1357	1069	1892	558	862	1549	1207	650	1211	6640	1317	1914	5420	884	1180	1595	2618
Dana.miR.1.RA	751	606	1108	270	527	1307	953	458	499	13082	1934	1838	6175	1966	1685	2076	3295
Dana.miR.305.RA	124	93	118	39	220	135	81	62	113	585	80	40	344	62	92	98	110
mmu.miR.99b.5p	0	0	0	0	0	0	0	0	0	0	0	0	0	0	0	0	0
hsa.miR.141.3p	0	0	0	0	0	0	0	0	0	0	0	0	0	0	0	0	0
aae.miR.92a.3p	35	21	16	3	29	29	12	33	35	64	2	11	18	16	25	17	10
ppy.miR.92	0	0	0	0	0	0	0	0	0	0	0	0	0	0	0	0	1
cel.miR.39.3p	0	0	0	0	0	0	0	0	0	0	0	0	0	0	0	0	0
Dana.miR.278.RA	278	160	192	68	239	359	175	176	226	323	97	76	319	109	97	120	147
dme.miR.34.5p	6	3	7	21	16	13	46	5	14	73	6	11	73	7	6	6	57
Dana.miR.316.RA	538	454	602	141	861	773	468	369	743	1421	165	301	890	351	495	437	372
Dana.miR.315.RA	66	45	89	11	70	74	35	62	123	139	16	60	158	40	33	82	97
Dvir.miR.283.RA	321	197	292	65	306	336	183	119	390	1636	218	219	662	192	330	472	324
Dana.miR.281.1.RB	18	25	26	5	20	31	9	14	35	119	8	21	58	14	42	23	21
api.miR.263a	0	0	0	0	0	0	0	0	0	0	0	0	1	0	0	0	0
cgr.miR.1260	15	17	22	9	14	19	22	13	17	17	15	6	14	4	20	5	12
mse.miR.2779	307	121	448	42	202	200	186	132	380	381	87	83	135	118	249	190	423
str.miR.34a.5p	53	45	31	19	78	41	43	30	83	622	15	83	119	116	208	85	70
aga.miR.11	637	483	848	246	793	767	754	385	1168	3338	626	707	2915	654	769	1259	1703
dvi.miR.8.5p	392	256	320	91	378	335	289	204	547	1047	200	166	615	213	358	300	246
dvi.miR.993.3p	23	16	33	7	28	33	20	19	45	71	22	34	95	16	22	31	61
dme.miR.124.5p	7	12	8	1	11	6	5	6	15	25	3	10	27	0	9	7	8
dme.miR.9a.3p	16	12	24	9	13	17	42	6	11	25	10	7	29	6	3	6	11
Dmel.mir.995.RB	559	374	540	254	522	439	662	344	754	1724	196	462	1227	300	415	741	817
dsi.miR.932.5p	20	16	40	13	17	15	44	16	20	49	59	32	67	11	16	25	63
Dana.miR.9a.RA	1843	1404	1529	770	2182	1996	2674	900	1655	7997	1735	836	5054	1268	1928	2381	2745
Dmel.mir.981.RA	19	15	39	7	19	21	30	17	25	28	26	14	67	4	9	19	26
dme.miR.iab.4.5p	25	8	9	6	24	22	12	10	29	44	7	0	16	8	14	5	3
dme.miR.987.5p	1	0	2	1	0	0	0	0	1	1	2	0	4	0	0	1	1
Dmel.mir.970.RA	80	58	85	34	90	129	128	38	119	328	61	58	204	38	79	73	98
dvi.miR.281.2.5p	132	102	97	33	88	124	47	67	290	471	28	172	214	162	166	209	181
dvi.miR.274	3	0	5	0	1	0	0	0	2	6	14	0	0	0	0	0	0
Dmel.mir.283.RA	378	239	570	147	315	315	342	137	638	1535	245	306	892	324	329	505	556
Dvir.mir.998.RA	24	17	21	3	16	24	13	13	28	51	4	17	58	14	19	26	23
dvi.miR.1000.5p	196	196	299	63	173	179	190	165	207	268	66	90	284	70	53	149	164
dme.miR.100.3p	2	1	7	2	4	5	11	2	2	18	1	4	9	7	1	6	9
dya.miR.184.5p	5	2	1	1	0	4	2	2	9	6	1	0	8	2	4	3	1
dme.miR.263a.3p	13	6	13	8	24	8	26	3	24	56	13	2	25	0	17	6	18
aga.miR.1000	101	98	175	55	89	80	92	80	140	207	47	99	224	57	53	126	156
dps.miR.927.3p	0	0	1	0	1	2	4	0	2	5	5	0	8	0	2	3	10
Dmel.mir.998.RA	47	35	61	15	39	39	49	25	60	239	13	73	155	61	56	86	112
lva.miR.137.3p	0	0	1	1	2	2	1	0	1	12	0	2	6	0	3	3	2
Dana.miR.31a.RA	1654	1468	1607	354	2035	1632	1302	982	2344	8820	1548	1421	4626	1754	2640	4206	2113
bta.miR.191	0	0	0	0	0	0	0	0	0	0	0	0	0	0	0	0	0
dvi.miR.2a.2.5p	17	31	37	8	12	11	20	10	21	46	22	26	41	13	18	18	42
dme.miR.996.5p	7	11	17	3	14	13	4	12	14	40	9	18	38	15	2	9	18
dme.miR.965.3p	34	25	17	5	46	46	46	15	16	21	16	5	27	9	13	9	12
der.miR.6	0	1	3	0	0	1	1	0	0	5	0	0	6	0	1	1	1
dmo.miR.318	4	3	0	1	6	6	1	1	4	2	0	1	2	2	1	2	0
aca.let.7f.5p	0	0	0	0	0	1	0	0	1	1	0	0	0	0	0	0	0
gga.miR.30c.5p	0	0	0	0	0	0	0	0	0	0	0	0	0	0	0	0	0
bta.miR.30a.5p	0	0	0	0	0	0	0	0	0	0	0	0	0	0	0	0	0
ssa.miR.30c.5p	0	0	0	0	0	0	0	0	0	0	0	0	0	0	0	0	0
dme.miR.956.3p	0	0	0	0	0	0	0	0	0	2	0	0	1	0	0	3	2
dvi.miR.34.5p	237	123	168	20	180	212	90	120	467	606	27	178	335	164	338	138	116
nvi.miR.283	11	9	21	4	14	13	14	2	30	25	7	21	37	10	7	17	19
tca.miR.283.5p	34	25	75	26	71	73	46	23	75	224	32	54	174	39	46	73	79
pxy.miR.10.3p	7	2	3	0	1	2	1	0	9	12	0	4	9	0	2	0	6
api.miR.929	1	3	2	0	4	2	1	1	9	2	0	2	1	0	0	0	2
dvi.miR.929.5p	1	1	4	1	1	2	0	1	2	18	0	3	4	0	4	3	3
chi.miR.100.5p	0	0	0	0	0	0	0	0	0	0	0	0	0	0	0	0	0
chi.miR.99a.5p	0	0	0	0	0	0	0	0	0	0	0	0	0	1	0	0	0
chi.miR.22.3p	0	0	0	0	0	0	0	0	0	0	0	0	0	0	0	0	0
bta.miR.22.3p	0	0	0	0	0	0	0	1	1	0	0	1	0	0	0	0	0
mdo.miR.22.3p	0	0	0	0	0	0	0	0	1	0	0	0	0	0	0	0	0
aae.miR.308.3p	2	0	0	0	4	1	0	0	0	5	1	1	3	1	3	2	8
hsa.miR.1246	1	6	0	0	0	5	1	4	7	20	1	7	0	5	3	26	1
isc.miR.263a	91	62	102	21	60	130	89	28	99	328	56	90	337	152	88	163	141
aga.miR.92b	0	0	0	0	0	0	0	0	0	0	0	0	0	0	0	0	0
cfa.miR.199	0	0	0	0	0	0	0	1	0	0	0	0	0	0	0	0	0
tca.miR.190.5p	13	7	15	3	10	12	12	8	14	42	5	15	25	7	13	7	12
hme.miR.190	1	1	3	0	0	1	2	1	2	0	3	2	4	0	1	1	7
dpu.miR.31	13	3	7	4	12	6	2	3	8	63	9	10	22	13	13	27	17
hsa.miR.186.5p	0	0	0	0	0	0	0	0	0	0	0	0	0	0	0	0	0
mdo.miR.186.5p	0	0	0	0	0	0	0	0	2	0	0	0	0	0	0	0	0
mml.miR.130a.3p	0	0	0	0	0	0	0	0	0	0	0	0	0	0	0	0	0
Dana.miR.11.RA	520	472	479	126	619	669	438	405	1146	1729	207	434	1106	431	523	617	588
eca.miR.126.5p	0	0	0	0	0	0	0	0	0	0	1	0	0	0	0	0	0
hsa.miR.25.3p	0	0	0	0	0	0	0	0	0	0	0	1	0	0	0	0	0
tgu.miR.142.5p	0	0	0	0	0	0	0	0	0	0	0	0	0	0	0	0	0
tca.miR.252a.5p	28	14	21	4	19	32	24	24	56	92	19	44	118	51	60	37	42
sko.miR.252a	10	5	18	7	4	13	5	8	19	29	8	13	35	17	11	6	35
dvi.miR.282.5p	8	3	9	2	12	7	3	5	8	19	0	3	7	8	25	65	6
cgr.miR.192	0	0	0	0	0	0	0	0	1	0	0	0	0	0	0	1	0
mse.miR.263b	1	0	1	2	0	0	2	1	0	2	3	1	8	0	2	1	7
lmi.miR.210.3p	13	5	12	5	9	9	13	9	12	19	5	4	18	5	5	12	9
nvi.miR.31a	1	0	1	0	3	0	0	0	0	4	2	0	3	1	0	0	1
bta.miR.2904	7	14	0	0	0	3	0	19	4	0	0	2	0	1	10	15	0
dvi.miR.965.3p	66	32	46	10	48	62	53	42	28	132	18	17	101	51	78	38	49
aae.miR.252.5p	16	12	22	10	26	29	18	13	29	93	20	26	72	21	40	33	26
lmi.miR.8.3p	0	0	0	0	0	0	1	0	1	0	0	0	0	0	0	0	0
api.miR.8	1	2	5	2	1	2	3	1	5	14	1	2	5	3	1	4	3
aca.miR.101.3p	0	0	0	0	0	0	0	0	1	0	0	0	0	0	0	0	0
xtr.miR.10b	0	0	0	0	0	0	0	0	0	0	0	0	0	0	0	0	0
dps.miR.995.3p	1	1	0	0	2	0	4	0	2	0	0	1	0	0	0	1	0
ssc.miR.21	0	0	0	0	1	0	0	0	2	0	0	0	0	2	0	0	0
oar.miR.21	0	0	0	0	0	0	0	0	0	0	0	0	0	0	0	0	0
bta.miR.21.5p	0	0	0	0	0	0	0	0	0	0	0	0	0	0	0	0	1
api.miR.2a	0	0	4	0	0	0	1	2	4	0	0	1	1	2	1	1	1
tur.miR.263a.5p	0	0	0	0	1	0	0	1	0	0	0	0	0	0	0	0	0
mse.miR.2b	23	51	50	12	19	26	36	20	123	24	10	13	38	13	25	17	24
cqu.miR.275	30	11	39	5	27	28	42	16	39	71	9	22	71	18	19	29	52
ggo.miR.148a	1	0	0	0	0	0	0	0	0	0	0	0	0	0	0	0	0
cfa.miR.125a	0	0	0	0	0	0	0	0	0	0	0	0	0	0	0	0	0
cfa.miR.486	0	0	0	0	0	0	0	0	0	0	0	0	0	0	0	0	0
hsa.miR.151a.5p	0	0	0	0	0	0	0	0	0	2	0	0	0	0	0	0	0
gma.miR166a.3p	0	0	0	0	0	0	0	0	1	3	0	0	1	0	0	1	1
atr.miR166b	0	0	0	0	0	0	0	0	0	0	0	0	0	0	0	0	0
aca.miR.9.5p	35	20	46	19	44	46	50	13	55	234	47	38	115	31	46	76	66
bfl.miR.9.5p	727	524	759	311	769	727	1001	314	485	3328	722	410	1876	466	668	919	1215
mse.miR.317	91	92	79	60	221	77	124	42	178	508	51	20	86	33	70	50	65
tur.miR.317.3p	100	91	76	86	241	87	195	46	213	256	20	14	36	21	33	18	50
ola.miR.192.5p	0	0	0	0	0	0	0	0	0	0	0	0	0	0	0	0	0
bmo.miR.279a	15	9	7	4	6	7	6	8	27	15	4	6	19	6	8	11	6
dvi.miR.996.3p	42	21	42	16	22	44	19	16	62	35	14	17	80	36	35	38	40
isc.bantam	0	0	0	0	0	0	0	0	0	0	0	0	0	0	0	0	0
ccr.miR.143	0	0	0	0	0	1	0	0	1	0	0	0	0	0	0	0	0
hsa.miR.143.3p	0	0	0	0	0	1	0	0	2	0	0	0	0	0	0	0	0
eca.miR.423.5p	0	0	0	0	0	0	0	0	0	0	0	0	0	0	0	0	0
ggo.let.7f	0	0	0	0	0	0	0	0	0	0	0	2	0	0	0	0	0
mmu.let.7i.5p	0	1	0	0	0	0	0	0	0	0	0	0	0	0	0	0	0
bfl.miR.184.3p	577	512	554	207	415	577	565	291	538	4066	709	806	2157	407	558	617	1345
mne.miR.184	5	3	6	2	3	3	3	4	2	17	5	8	10	6	4	8	21
aae.miR.31	0	0	2	0	0	0	2	0	1	3	0	1	1	2	3	1	2
bma.miR.34	36	41	27	13	75	34	48	28	56	545	21	59	113	59	126	56	60
tch.miR.30a.5p	0	0	0	0	0	0	0	0	2	0	0	0	0	0	0	0	0
gga.miR.30a.5p	0	0	0	0	0	0	0	0	0	0	0	0	0	0	0	0	0
oar.miR.30a.5p	0	0	0	0	0	0	0	0	1	0	0	0	0	0	0	0	0
gga.miR.194	0	0	0	0	0	0	0	0	0	0	0	0	0	0	0	0	0
cqu.miR.281.3p	23	15	42	7	20	26	14	9	51	69	8	13	54	18	20	21	36
mdo.miR.26.5p	0	0	0	0	0	0	0	0	0	0	0	0	1	0	0	0	0
ptr.miR.26b	0	0	0	0	0	0	0	0	0	0	0	0	0	0	0	1	0
chi.miR.26b.5p	0	0	0	0	0	0	0	0	0	0	0	1	0	0	0	0	0
mmu.miR.27b.3p	0	0	0	0	0	0	0	0	3	0	0	0	0	0	0	1	0
dsi.miR.981.3p	5	6	8	3	1	4	6	5	7	6	0	3	1	1	1	1	3
ngi.miR.210	14	4	11	7	5	3	12	8	2	4	7	0	15	1	5	5	7
dme.miR.274.5p	0	0	1	0	1	0	0	1	2	1	22	0	1	0	0	1	0
sko.miR.315	9	6	15	4	11	13	10	8	22	18	3	9	31	9	4	16	13
dpu.miR.92	0	0	0	0	0	0	0	0	0	0	0	0	0	0	0	0	0
