# Supplementary material for: Identification and Characterization of Small RNA Markers of Age in the Blow Fly Cochliomyia macellaria (Fabricius) (Diptera: Calliphoridae)
Source: Insects. 2022 Oct 18;13(10):948. doi: 10.3390/insects13100948 (PMC9603907; doi:10.3390/insects13100948)
Supplement: Supplementary file 1 [file insects-13-00948-s001.zip › Supplemental Data/Table S11.xlsx]

## Sheet: 25C_resOrdered
Table S11: DESeq2 Results for early intrapurial samples by sex
	baseMean	log2FoldChange	lfcSE	stat	pvalue	padj
ame.miR.317	388.93	-3.37142	0.298003	-11.3134	1.12671e-29	1.87033e-27
aae.miR.317	422.531	-2.53171	0.229966	-11.0091	3.45609e-28	2.86855e-26
Dmel.mir.190.RA	92.6777	1.93277	0.202734	9.53354	1.52005e-21	8.41097e-20
Dvir.miR.305.RA	3388.75	-1.4233	0.151921	-9.36871	7.34272e-21	3.04723e-19
Dana.miR.1.RA	1644.89	1.74001	0.22126	7.86412	3.71688e-15	1.23401e-13
Dmel.mir.996.RA	1017.06	-1.21189	0.165858	-7.30678	2.73629e-13	7.57039e-12
Dmel.mir.988.RA	43.0989	-1.59742	0.224754	-7.10742	1.18236e-12	2.80388e-11
hme.miR.305	2006.64	-1.19246	0.169844	-7.02092	2.20416e-12	4.57364e-11
Dana.miR.31b.RA	226.594	-2.18872	0.347152	-6.30479	2.8859e-10	5.32288e-09
tur.miR.317.3p	89.35	-2.06562	0.349755	-5.90591	3.50705e-09	5.82171e-08
lmi.miR.276.5p	102.421	-1.40882	0.245181	-5.74604	9.1355e-09	1.37863e-07
aae.miR.263a.5p	291.659	1.25385	0.222464	5.63621	1.73833e-08	2.40469e-07
dsi.miR.980.3p	308.5	-1.18016	0.214576	-5.49993	3.79934e-08	4.85147e-07
dvi.miR.1000.5p	156.536	-0.978016	0.184616	-5.29757	1.17357e-07	1.39151e-06
aae.miR.305.5p	6285.5	-1.12619	0.22612	-4.98048	6.3428e-07	6.58065e-06
aga.miR.11	861.323	0.535678	0.107421	4.98672	6.14145e-07	6.58065e-06
Dana.miR.276a.RB	25403.8	-0.504874	0.103015	-4.90099	9.53547e-07	9.3111e-06
Dana.miR.278.RA	176.824	-0.929575	0.194979	-4.76757	1.86457e-06	1.71955e-05
aga.miR.92a	94.2965	-1.82957	0.391363	-4.67487	2.94137e-06	2.56983e-05
Dana.miR.279.RA	256.045	-0.915419	0.204934	-4.46689	7.93648e-06	6.58728e-05
Dmel.mir.375.RA	157.817	1.13725	0.264126	4.3057	1.66457e-05	0.000131581
Dmel.mir.927.RA	23.5811	1.30676	0.323302	4.04191	5.30175e-05	0.000400041
bfl.miR.184.3p	686.951	0.753292	0.188801	3.98988	6.61058e-05	0.000477111
mse.miR.2b	29.4917	-1.3217	0.338678	-3.90252	9.51954e-05	0.000658435
dme.miR.965.3p	21.1907	-1.40854	0.364474	-3.86458	0.00011128	0.0007389
Dana.miR.2b.RA	161.796	0.662494	0.173049	3.82836	0.000129002	0.000823628
aae.miR.276.3p	818.915	-0.629424	0.168745	-3.73003	0.000191454	0.00117709
Dmel.mir.957.RA	29.439	1.43976	0.39551	3.64026	0.000272364	0.00161473
Dmel.mir.252.RA	1700.54	0.660367	0.190691	3.46302	0.000534148	0.00305754
Dana.miR.31a.RA	1986.98	0.649711	0.196643	3.30401	0.000953111	0.00527388
dsi.miR.981.3p	3.73815	-1.96139	0.595828	-3.29187	0.000995237	0.00532933
str.miR.34a.5p	79.4785	1.13244	0.359742	3.14793	0.00164433	0.00852994
Dmel.mir.998.RA	55.8142	0.663395	0.212067	3.12822	0.00175866	0.00864268
dpu.miR.31	11.1373	1.15774	0.370323	3.1263	0.00177019	0.00864268
Dmel.bft.RA	454.045	0.925308	0.302251	3.06138	0.00220316	0.0104493
Dana.miR.184.RB	1527.87	0.535697	0.176683	3.03196	0.0024297	0.0112036
Dana.miR.316.RA	492.853	-0.55988	0.186403	-3.0036	0.00266807	0.0119702
isc.miR.263a	100.615	0.664288	0.222052	2.99158	0.00277537	0.012124
dme.miR.9a.3p	13.7824	-1.08418	0.368874	-2.93915	0.00329112	0.0140084
dvi.miR.9b.3p	35.2204	0.848731	0.291322	2.91338	0.00357537	0.0148378
der.miR.2a	151.307	0.63853	0.222623	2.86821	0.00412795	0.0167132
tca.miR.252a.5p	34.9377	0.803791	0.284949	2.82083	0.00479001	0.018932
bma.miR.34	60.4899	0.893677	0.324719	2.75215	0.00592046	0.0228557
aca.miR.9.5p	47.2558	0.549545	0.204922	2.68172	0.00732446	0.0276332
Dana.miR.10.RA	216.968	0.849174	0.321347	2.64254	0.00822856	0.0303543
mse.miR.317	92.2785	-0.839187	0.333315	-2.5177	0.0118123	0.0426271
dme.miR.iab.4.5p	12.8952	-1.07391	0.428109	-2.5085	0.0121243	0.0428221
cgr.miR.1260	14.8324	-0.899245	0.368049	-2.44327	0.0145547	0.050335
Dana.miR.277.RA	402.82	0.538696	0.223086	2.41475	0.0157462	0.0533443
Dmel.mir.10.RA	1467.83	0.74365	0.31552	2.3569	0.0184282	0.0611815
Dper.miR.31b.RA	488.597	-1.02427	0.437863	-2.33924	0.0193231	0.0628947
aae.miR.252.5p	25.6656	0.528438	0.227573	2.32206	0.0202299	0.0645801
tur.miR.190.5p	35.0755	0.61624	0.273388	2.25408	0.0241909	0.0757678
api.miR.929	1.56087	-2.00959	0.901233	-2.22983	0.0257589	0.0791846
mne.miR.184	5.82492	0.999055	0.45807	2.18101	0.0291827	0.0880786
dmo.miR.318	2.13533	-1.68614	0.781939	-2.15635	0.0310562	0.0920593
aae.miR.92a.3p	20.6654	-0.83264	0.393133	-2.11796	0.0341786	0.0995377
Dvir.miR.283.RA	293.583	0.406467	0.19358	2.09973	0.0357523	0.102326
ngi.miR.210	6.90579	-1.03271	0.559124	-1.84701	0.0647453	0.182165
hme.miR.277	199.884	0.476002	0.258861	1.83883	0.06594	0.182434
oan.miR.148.3p	0.861447	-2.3729	1.30129	-1.8235	0.0682275	0.184412
lmi.miR.210.3p	9.03881	-0.602789	0.331344	-1.81923	0.0688769	0.184412
Dana.miR.275.RA	2754.09	-0.484536	0.277432	-1.74651	0.0807231	0.206274
Dana.miR.286.RA	6.58243	0.833767	0.477465	1.74624	0.0807701	0.206274
dvi.miR.282.5p	10.3181	1.08779	0.621315	1.75078	0.0799832	0.206274
mse.let.7a	29.7286	0.990273	0.57368	1.72618	0.0843158	0.212067
Dmel.mir.33.RA	2127.48	-0.342713	0.199972	-1.7138	0.0865652	0.214475
dps.miR.927.3p	2.00963	1.4599	0.871828	1.67452	0.0940276	0.229538
aga.miR.1000	102.04	-0.321665	0.197989	-1.62466	0.104235	0.250768
hme.miR.8	1298.69	-0.286709	0.179298	-1.59906	0.109808	0.260401
Dana.let.7.RA	470.683	0.643102	0.409596	1.57009	0.116394	0.272133
Dvir.mir.375.RB	262.901	0.329864	0.212185	1.5546	0.120041	0.276761
Dana.miR.276b.RB	2910.91	-0.335294	0.219279	-1.52908	0.126246	0.282102
Dana.miR.13b.2.RA	170.02	0.223728	0.147205	1.51985	0.128549	0.282102
aae.miR.308.3p	1.45519	1.42686	0.940305	1.51744	0.129155	0.282102
bmo.miR.279a	9.02835	-0.582688	0.381515	-1.5273	0.126686	0.282102
dps.miR.995.3p	0.69454	-2.0626	1.37037	-1.50515	0.132286	0.285189
Dana.miR.100.RA	16.3909	0.637774	0.430734	1.48067	0.138695	0.294352
hme.let.7	185.044	0.502998	0.340904	1.47548	0.140083	0.294352
mse.miR.2779	198.111	-0.436957	0.298709	-1.46282	0.143517	0.297797
dvi.miR.281.2.5p	131.687	0.437569	0.301073	1.45337	0.146122	0.29946
Dana.miR.281.1.RA	46.2943	0.397572	0.283997	1.39992	0.161539	0.320891
dme.miR.281.1.5p	9.47785	0.508186	0.36194	1.40406	0.1603	0.320891
lva.miR.137.3p	1.46971	1.17873	0.843691	1.39712	0.162378	0.320891
mse.miR.263b	1.70177	1.2768	0.925411	1.37971	0.167676	0.327462
Dmel.mir.283.RA	382.838	0.20761	0.151451	1.37081	0.170434	0.328977
Dmel.mir.999.RA	195.044	0.272402	0.204471	1.33223	0.182784	0.34876
dwi.miR.306	54.6326	-0.319876	0.248017	-1.28973	0.197143	0.359624
dvi.miR.8.5p	307.155	-0.228188	0.174823	-1.30526	0.191806	0.359624
hsa.miR.1246	4.58641	1.11046	0.858635	1.29328	0.195914	0.359624
bfl.miR.9.5p	752.957	0.257879	0.199781	1.29081	0.196771	0.359624
dvi.miR.306.5p	174.239	0.377451	0.296701	1.27216	0.203317	0.366854
dsi.miR.932.5p	29.7411	0.470721	0.37371	1.25959	0.207817	0.370943
Dvir.mir.996.RA	19.8056	0.48215	0.387537	1.24414	0.213448	0.37694
dvi.miR.993.3p	28.8567	0.28144	0.227541	1.23688	0.216132	0.377663
sko.miR.252a	12.8408	0.452787	0.371219	1.21973	0.222567	0.384855
tca.miR.283.5p	56.6725	0.215275	0.190289	1.1313	0.257927	0.441401
Dmel.mir.10.RB	521.174	-0.313084	0.279995	-1.11818	0.263492	0.446323
dvi.miR.929.5p	2.02532	0.793655	0.734018	1.08125	0.279587	0.468803
aae.miR.31	0.910264	1.16439	1.08581	1.07237	0.283553	0.470697
Dana.miR.315.RA	61.2406	-0.265836	0.25526	-1.04143	0.297675	0.489249
Dmel.mir.981.RA	20.7308	-0.341543	0.330193	-1.03437	0.300962	0.489801
Dmel.mir.970.RA	84.706	-0.179679	0.183668	-0.978282	0.327935	0.528516
xtr.miR.22.3p	2.84603	-0.803186	0.827176	-0.970998	0.331549	0.529204
Dana.miR.9b.RA	195.839	0.322835	0.343745	0.93917	0.347643	0.548694
dvi.miR.274	2.05492	1.39656	1.49546	0.93387	0.350371	0.548694
Dana.miR.8.RA	13473.7	-0.180398	0.198997	-0.906538	0.364651	0.56572
Dana.miR.11.RA	536.046	-0.166345	0.184903	-0.899632	0.368316	0.566116
sko.miR.315	10.4578	-0.296022	0.331653	-0.892567	0.372089	0.566668
Dana.miR.9a.RA	1937.24	0.173489	0.196068	0.88484	0.376243	0.567785
dme.miR.263a.3p	12.9837	-0.399671	0.459084	-0.870584	0.383981	0.574242
dme.miR.956.3p	0.303232	1.70037	2.07329	0.820132	0.412141	0.610852
oan.miR.133a.3p	14.8706	-0.292014	0.375788	-0.777071	0.437117	0.636503
Dana.bantam.RA	4571.12	-0.168723	0.215807	-0.781826	0.434317	0.636503
Dana.miR.281.1.RB	23.2312	0.232084	0.30272	0.766663	0.443282	0.639868
dya.miR.184.5p	2.61743	-0.467434	0.666964	-0.700838	0.483404	0.685855
cqu.miR.281.3p	21.8952	-0.182699	0.258984	-0.705448	0.480532	0.685855
ssc.miR.192	0.327633	1.23861	1.89964	0.652027	0.514384	0.700652
Dvir.miR.125.RA	5.36845	0.466262	0.692223	0.673573	0.500583	0.700652
dvi.miR.125.3p	11.9761	0.299046	0.458258	0.652571	0.514033	0.700652
Dmel.mir.995.RB	527.003	-0.0978529	0.150272	-0.65117	0.514937	0.700652
hme.miR.190	1.58363	0.578306	0.883927	0.654246	0.512953	0.700652
bta.miR.2904	5.44336	-0.990521	1.54577	-0.640794	0.521657	0.704024
Dmel.mir.958.RA	128.767	0.116477	0.191019	0.60977	0.542014	0.70846
dme.miR.996.5p	12.5674	0.226799	0.370649	0.611898	0.540605	0.70846
dvi.miR.996.3p	31.9604	-0.179824	0.29205	-0.615731	0.538072	0.70846
dme.miR.274.5p	0.385728	-0.934882	1.51329	-0.617781	0.53672	0.70846
Dana.miR.9c.RA	1421.12	-0.141771	0.244253	-0.580429	0.561626	0.728358
api.miR.275	297.4	-0.094479	0.177352	-0.532721	0.594227	0.757081
aae.miR.13.3p	452.945	-0.0830233	0.158477	-0.523883	0.60036	0.757081
cqu.bantam.3p	79.0209	0.166461	0.319195	0.521503	0.602017	0.757081
api.miR.2a	1.05155	-0.591049	1.12822	-0.523879	0.600363	0.757081
Dana.miR.305.RA	112.902	-0.127863	0.250255	-0.51093	0.6094	0.760604
nvi.miR.31a	0.746286	0.632888	1.26981	0.498413	0.618193	0.765821
chi.miR.125b.5p	0.364134	0.816193	1.83061	0.445859	0.655699	0.790038
tur.miR.10.5p	1.60549	0.420959	0.936591	0.449458	0.653101	0.790038
dme.miR.124.5p	7.78724	-0.18217	0.409954	-0.444366	0.656778	0.790038
dvi.miR.2a.2.5p	21.6922	0.140013	0.314138	0.445703	0.655812	0.790038
Dana.miR.14.RA	244.531	-0.101456	0.251215	-0.403861	0.686315	0.808002
cqu.miR.275	26.0573	-0.100345	0.241829	-0.414943	0.678184	0.808002
gma.miR166a.3p	0.21585	0.822669	2.03005	0.405246	0.685297	0.808002
tch.miR.26a.5p	0.238864	0.751703	1.97049	0.381479	0.702848	0.815893
Dana.miR.125.RA	220.259	-0.13332	0.344015	-0.38754	0.698356	0.815893
dme.miR.987.5p	0.760475	0.436782	1.20718	0.361819	0.717487	0.826503
der.miR.6	0.729648	0.420579	1.18187	0.35586	0.721945	0.826503
dme.miR.100.3p	4.56625	0.174604	0.523601	0.333468	0.738781	0.839984
Dvir.miR.31b.RA	229.508	0.117511	0.367883	0.319424	0.749405	0.846241
aae.miR.2b	1360.75	0.0647862	0.207158	0.312738	0.75448	0.846241
mmu.miR.27b.3p	0.181867	-0.929051	3.05174	-0.304433	0.760798	0.8476
Dana.miR.92b.RA	380.043	-0.119114	0.419844	-0.283711	0.776632	0.859473
Dvir.miR.315a.RA	538.783	0.0715258	0.262429	0.272553	0.785197	0.863197
bta.miR.22.3p	0.213849	-0.666812	2.61613	-0.254885	0.798812	0.872387
dvi.miR.965.3p	46.2379	-0.0689395	0.30002	-0.229783	0.81826	0.887786
ssc.miR.21	0.314603	-0.49235	2.42244	-0.203246	0.838943	0.904315
dvi.miR.34.3p	12.5053	0.166389	0.93697	0.177582	0.859051	0.920016
pxy.miR.10.3p	2.43293	-0.123108	0.774782	-0.158893	0.873753	0.929763
api.miR.8	2.70572	0.0814602	0.58636	0.138925	0.889509	0.9405
bmo.miR.210	8.53175	0.0518374	0.475585	0.108997	0.913205	0.959443
oha.miR.125b.5p	6.65699	0.0448325	0.472738	0.0948358	0.924445	0.964433
dvi.miR.34.5p	177.071	-0.0314655	0.356022	-0.0883806	0.929574	0.964433
nvi.miR.283	13.3542	0.0256198	0.330034	0.0776279	0.938124	0.967258
Dmel.mir.14.RA	915.775	0.0109926	0.215065	0.0511126	0.959236	0.975316
aae.bantam.3p	532.268	0.0103817	0.241028	0.0430726	0.965644	0.975316
Dvir.mir.998.RA	18.4504	-0.0100553	0.26247	-0.0383101	0.96944	0.975316
tca.miR.190.5p	11.0985	-0.0132902	0.30222	-0.0439753	0.964924	0.975316
dme.miR.34.5p	17.7069	-0.00710546	0.522223	-0.0136062	0.989144	0.989144
ppa.miR.16	0.0983349	-0.0228471	3.0524	-0.00748497	0.994028	NA
isc.miR.10	0	NA	NA	NA	NA	NA
mmu.miR.99b.5p	0	NA	NA	NA	NA	NA
hsa.miR.141.3p	0	NA	NA	NA	NA	NA
ppy.miR.92	0.0416906	-0.0228471	3.0524	-0.00748497	0.994028	NA
cel.miR.39.3p	0	NA	NA	NA	NA	NA
api.miR.263a	0.0231861	-0.038915	3.0526	-0.0127481	0.989829	NA
bta.miR.191	0	NA	NA	NA	NA	NA
aca.let.7f.5p	0.116605	-0.749738	3.05343	-0.24554	0.806039	NA
gga.miR.30c.5p	0	NA	NA	NA	NA	NA
bta.miR.30a.5p	0	NA	NA	NA	NA	NA
ssa.miR.30c.5p	0	NA	NA	NA	NA	NA
chi.miR.100.5p	0	NA	NA	NA	NA	NA
chi.miR.99a.5p	0.0862118	-0.0228471	3.0524	-0.00748497	0.994028	NA
chi.miR.22.3p	0	NA	NA	NA	NA	NA
mdo.miR.22.3p	0.042827	-0.759345	3.05564	-0.248506	0.803743	NA
aga.miR.92b	0	NA	NA	NA	NA	NA
cfa.miR.199	0.0998062	-0.759345	3.05564	-0.248506	0.803743	NA
hsa.miR.186.5p	0	NA	NA	NA	NA	NA
mdo.miR.186.5p	0.0856539	-1.07994	3.05564	-0.353424	0.72377	NA
mml.miR.130a.3p	0	NA	NA	NA	NA	NA
eca.miR.126.5p	0.0983349	-0.0228471	3.0524	-0.00748497	0.994028	NA
hsa.miR.25.3p	0.0712162	-0.0228471	3.0524	-0.00748497	0.994028	NA
tgu.miR.142.5p	0	NA	NA	NA	NA	NA
cgr.miR.192	0.0962129	-0.343441	3.0524	-0.112515	0.910415	NA
lmi.miR.8.3p	0.10076	-1.07994	3.05564	-0.353424	0.72377	NA
aca.miR.101.3p	0.042827	-0.759345	3.05564	-0.248506	0.803743	NA
xtr.miR.10b	0	NA	NA	NA	NA	NA
oar.miR.21	0	NA	NA	NA	NA	NA
bta.miR.21.5p	0.0416906	-0.0228471	3.0524	-0.00748497	0.994028	NA
tur.miR.263a.5p	0.156331	-1.07994	3.05564	-0.353424	0.72377	NA
ggo.miR.148a	0.0606495	-0.759345	3.05564	-0.248506	0.803743	NA
cfa.miR.125a	0	NA	NA	NA	NA	NA
cfa.miR.486	0	NA	NA	NA	NA	NA
hsa.miR.151a.5p	0.0365069	0.152331	3.05026	0.0499404	0.96017	NA
atr.miR166b	0	NA	NA	NA	NA	NA
ola.miR.192.5p	0	NA	NA	NA	NA	NA
isc.bantam	0	NA	NA	NA	NA	NA
ccr.miR.143	0.0983518	-1.07994	3.05564	-0.353424	0.72377	NA
hsa.miR.143.3p	0.141179	-1.36258	3.05489	-0.446031	0.655575	NA
eca.miR.423.5p	0	NA	NA	NA	NA	NA
ggo.let.7f	0.142432	0.445443	3.04716	0.146183	0.883777	NA
mmu.let.7i.5p	0.0788505	-0.759345	3.05564	-0.248506	0.803743	NA
tch.miR.30a.5p	0.0856539	-1.07994	3.05564	-0.353424	0.72377	NA
gga.miR.30a.5p	0	NA	NA	NA	NA	NA
oar.miR.30a.5p	0.042827	-0.759345	3.05564	-0.248506	0.803743	NA
gga.miR.194	0	NA	NA	NA	NA	NA
mdo.miR.26.5p	0.0231861	-0.038915	3.0526	-0.0127481	0.989829	NA
ptr.miR.26b	0.053386	-0.0228471	3.0524	-0.00748497	0.994028	NA
chi.miR.26b.5p	0.0712162	-0.0228471	3.0524	-0.00748497	0.994028	NA
dpu.miR.92	0	NA	NA	NA	NA	NA
