# Supplementary material for: Identification and Characterization of Small RNA Markers of Age in the Blow Fly Cochliomyia macellaria (Fabricius) (Diptera: Calliphoridae)
Source: Insects. 2022 Oct 18;13(10):948. doi: 10.3390/insects13100948 (PMC9603907; doi:10.3390/insects13100948)
Supplement: Supplementary file 1 [file insects-13-00948-s001.zip › Supplemental Data/Table S2.xlsx]

## Sheet: cmacoutcombined
Table S2: Raw counts of each identified miRNA for each RNA seq sample
	Feed_3rd	Feed_3rd	Feed_3rd	Early_PF	Early_PF	Early_PF	Late_PF	Late_PF	Late_PF	Early_Pup	Early_Pup	Early_Pup	Mid_Pup_1	Mid_Pup_1	Mid_Pup_1	Mid_Pup_2	Mid_Pup_2	Mid_Pup_2	Late_Pup	Late_Pup	Late_Pup	Con_Early_Pf	Con_Early_Pf	Con_Early_Pf	Con_Mid_Pup_2	Con_Mid_Pup_2	Con_Mid_Pup_2	Fast_Early_Pf	Fast_Early_Pf	Fast_Early_Pf	Fast_Mid_Pup_2	Fast_Mid_Pup_2	Fast_Mid_Pup_2	Slow_Early_Pf	Slow_Early_Pf	Slow_Early_Pf	Slow_Mid_Pup_2	Slow_Mid_Pup_2	Slow_Mid_Pup_2
Dana\miR-8-RA	27574	32277	17850	19467	12287	34421	1578	4426	1348	2908	2323	3604	2031	1880	2939	1131	665	181	2351	584	1470	26479	8562	28386	13756	4930	1635	38934	19741	20646	22526	2397	17852	547	264	497	379	1161	772
Dmel\mir-10-RA	12223	24450	12822	14308	11104	25260	616	2624	525	727	562	1262	403	388	567	107	204	172	252	102	129	8717	3726	14509	14693	3794	2913	18358	11420	12127	18514	2064	8988	1247	455	801	361	959	737
Dmel\bft-RA	2875	4905	2770	3513	3055	7157	348	1207	163	689	664	973	939	937	1844	1018	1476	1356	531	255	201	2506	897	2462	3963	1578	3081	3683	1592	2116	4938	907	2797	398	273	246	2342	8105	5453
Dana\miR-276a-RB	2063	2616	1315	2263	1357	5047	359	880	256	1067	911	974	906	1326	2404	1004	515	221	1932	289	575	3362	473	1871	5306	2011	1030	2624	1330	1729	4207	498	2473	205	133	152	516	1806	1382
Dana\miR-184-RB	4127	8147	4542	3104	1915	5155	109	310	147	218	207	254	241	356	660	254	253	171	413	76	93	1092	219	836	1900	703	1593	813	770	922	1659	262	1323	197	140	129	312	1460	913
Dana\miR-275-RA	1074	1390	665	1148	1013	2506	336	688	155	900	543	1028	975	855	1411	504	372	715	166	89	54	1917	475	1968	2133	962	989	2741	1306	1869	4521	511	1486	251	173	164	1042	3306	1866
Dana\miR-31a-RA	2443	5329	2949	2433	1647	4354	120	354	60	398	477	693	364	544	759	121	227	110	1363	383	405	1164	311	1241	2290	611	1098	1260	911	1138	1798	296	1241	87	49	36	233	969	494
aae.miR.263a.5p	1075	1815	786	1428	1373	3067	162	607	51	282	237	600	269	271	403	174	439	227	260	145	159	1737	638	1931	2131	681	1620	3555	1380	1518	3561	669	1614	284	129	160	477	1386	998
Dana\bantam-RA	962	1255	727	1288	561	1972	144	381	59	273	418	429	273	365	571	176	188	5	970	116	368	1467	314	1237	1483	416	111	1503	639	813	900	113	1196	8	3	3	11	29	10
Dana\miR-10-RA	1211	2090	1155	1269	1035	2562	45	203	54	66	54	151	67	60	92	17	22	25	34	6	17	604	236	951	1374	409	333	1107	740	742	1320	165	685	77	32	56	62	154	157
Dana\miR-92b-RA	1135	2334	914	1192	744	2183	120	296	107	235	204	288	112	96	119	96	41	39	22	3	5	716	167	454	1834	536	318	1167	125	124	1233	139	766	135	87	110	64	157	239
Dmel\mir-33-RA	1495	1792	1080	959	588	2388	63	192	79	105	89	202	79	90	123	42	29	13	47	7	39	909	279	1039	592	182	59	1628	723	717	782	97	828	24	11	23	12	48	41
Dmel\mir-10-RB	1084	1794	817	908	493	1583	76	202	91	65	79	82	37	42	64	12	18	9	27	6	21	957	366	1421	814	281	119	1571	871	790	1328	116	751	56	39	61	13	50	41
ame.miR.317	568	724	402	563	449	1099	116	292	87	73	37	55	94	126	271	12	8	11	23	3	12	1124	174	602	934	539	50	977	420	631	565	39	690	47	50	16	25	81	36
hme.miR.8	481	504	254	494	298	951	66	168	42	120	93	141	94	97	134	59	24	4	73	13	36	790	208	695	596	158	62	944	509	534	660	81	508	7	3	16	12	32	15
dvi.miR.8.5p	432	620	276	360	286	718	44	141	27	86	100	95	70	81	151	50	59	40	201	33	55	646	101	630	446	188	196	565	379	518	821	110	585	89	28	74	99	301	192
Dmel\mir-14-RA	326	663	357	508	306	1121	53	127	36	46	56	78	39	31	54	39	13	4	252	68	155	500	118	678	501	171	108	676	409	328	1417	109	315	15	10	39	4	10	12
Dana\miR-9a-RA	238	514	340	581	250	1170	49	164	43	202	299	412	314	274	471	125	54	28	62	21	25	490	133	354	574	109	44	726	142	157	666	53	284	24	14	15	34	169	72
aga.miR.11	361	618	282	609	386	1221	49	160	23	122	92	193	170	148	195	22	24	37	97	18	53	465	120	463	364	144	134	789	313	270	717	94	365	32	19	20	47	152	79
Dvir\miR-305-RA	246	295	112	232	164	649	46	90	39	112	58	136	109	111	174	45	16	2	56	14	29	529	112	396	522	161	23	714	303	323	509	65	371	2	0	1	5	9	3
aae.miR.305.5p	204	266	128	105	96	230	54	78	21	85	69	111	61	56	83	28	16	9	16	8	11	555	145	632	321	151	42	1014	453	584	400	43	419	12	11	11	10	24	10
Dana\miR-9c-RA	228	314	161	308	149	648	21	82	24	87	144	214	290	281	397	125	85	16	83	9	27	220	70	149	225	48	23	387	87	83	233	20	169	1	2	3	42	106	62
Dmel\mir-995-RB	273	345	132	314	168	717	29	82	10	73	31	83	84	106	190	14	20	20	43	11	17	268	65	203	582	162	68	381	105	122	241	43	225	27	12	14	26	115	57
Dana\miR-276b-RB	81	107	34	172	73	399	29	112	18	185	184	282	413	417	690	178	82	24	228	41	93	105	30	39	459	178	48	98	22	25	48	9	67	6	9	1	88	219	158
Dana\miR-277-RA	39	48	18	82	35	135	21	47	14	74	50	63	52	36	79	47	23	26	1396	190	600	164	41	88	420	135	45	90	40	63	268	46	99	36	15	20	58	133	136
aae.bantam.3p	254	327	187	267	150	543	28	60	18	47	56	84	53	64	87	25	24	1	154	16	69	327	74	289	255	71	24	338	154	200	249	28	314	2	1	5	4	5	3
xtr.miR.22.3p	146	339	151	29	195	488	8	11	3	0	1	2	0	0	0	0	2	0	0	0	0	223	106	503	161	0	1	500	144	165	791	29	396	10	6	1	0	1	0
Dvir\miR-315a-RA	208	223	125	289	103	562	24	69	14	68	79	180	113	88	114	10	4	0	9	0	2	220	56	134	291	61	31	316	49	53	143	16	140	2	1	0	0	4	1
Dana\miR-11-RA	172	210	111	245	147	509	34	78	12	31	48	89	54	71	89	15	13	13	48	11	17	194	60	143	225	91	50	238	104	67	258	23	158	10	10	10	13	58	37
Dmel\mir-252-RA	151	174	84	141	92	202	33	46	9	74	57	32	37	71	105	41	24	29	65	9	7	228	44	152	217	94	119	100	139	176	287	31	215	32	13	30	53	206	81
Dvir\miR-283-RA	196	170	123	100	85	221	18	41	16	27	27	50	16	20	24	10	8	1	14	5	8	209	65	182	190	47	23	269	136	150	183	18	140	12	7	6	3	20	12
Dper\miR-31b-RA	419	398	520	169	120	186	12	33	11	4	6	2	2	2	3	1	2	1	2	0	0	119	6	63	102	51	24	15	47	96	59	1	123	4	11	4	2	6	2
hme.miR.277	19	38	20	58	32	106	5	21	6	45	27	80	37	42	47	14	22	15	461	105	231	79	18	35	188	57	31	65	23	34	130	11	33	9	4	18	19	97	83
aae.miR.2b	27	39	12	89	50	145	17	68	4	48	36	73	63	68	124	32	28	10	54	22	21	80	23	81	249	92	20	131	36	48	133	14	78	16	4	2	25	83	52
bfl.miR.184.3p	189	290	151	141	118	220	4	17	9	16	6	10	14	17	38	11	9	8	25	2	10	57	13	49	92	36	103	54	46	49	87	29	79	7	7	4	11	61	35
Dvir\mir-375-RB	107	178	98	137	85	265	8	19	7	13	11	30	17	21	21	3	3	1	4	1	1	133	27	70	61	31	24	169	72	68	170	9	79	6	2	1	3	18	4
bfl.miR.9.5p	36	84	52	124	64	288	8	46	13	36	47	100	85	77	105	38	10	4	7	0	6	69	17	58	113	32	27	102	35	20	117	11	56	0	1	10	4	29	16
Dmel\mir-999-RA	96	150	112	182	80	273	5	32	4	14	14	41	30	35	66	17	3	1	55	7	32	79	30	64	62	6	5	124	38	45	105	15	70	0	1	0	1	4	2
Dana\miR-14-RA	59	115	61	97	63	307	15	23	8	22	10	16	13	11	12	10	1	1	45	5	13	112	22	91	111	36	28	111	87	49	231	16	64	4	2	10	0	2	1
Dvir\miR-31b-RA	179	194	166	133	94	305	8	23	8	5	14	15	10	14	20	3	1	3	3	2	1	68	15	48	98	28	26	57	73	72	65	10	85	3	4	1	4	11	2
hme.miR.305	42	78	25	51	55	117	11	25	8	27	15	41	20	17	33	9	4	1	11	5	5	151	35	124	102	46	6	240	88	99	193	22	98	2	0	0	2	4	2
Dmel\mir-375-RA	105	157	106	87	77	221	16	22	6	16	17	26	11	23	19	4	1	0	7	1	2	85	23	83	51	17	18	140	90	68	137	14	72	3	3	3	0	12	4
Dana\let-7-RA	1	2	1	1	2	20	0	11	1	12	24	24	59	62	86	76	88	77	93	32	46	2	0	0	12	2	1	0	0	2	4	0	3	2	0	0	162	311	346
isc.miR.263a	32	44	22	55	39	113	11	42	3	14	28	52	25	30	36	7	12	8	50	15	15	95	12	64	104	32	21	172	42	70	108	8	36	6	5	3	14	49	19
Dana\miR-279-RA	45	49	18	41	23	108	10	35	3	32	25	43	31	27	60	19	7	3	25	2	7	86	23	59	124	24	12	110	65	39	120	4	52	0	0	0	5	7	8
Dana\miR-125-RA	1	0	0	1	1	3	0	9	2	9	25	27	92	62	102	55	62	63	92	38	30	0	1	1	7	0	4	2	0	0	1	1	3	0	0	0	113	312	228
Dmel\mir-190-RA	82	110	45	62	42	120	7	17	0	17	17	29	12	13	10	7	7	14	8	5	1	62	24	59	59	36	15	97	45	38	95	12	34	10	10	8	13	49	34
Dana\miR-316-RA	38	61	31	45	36	112	9	26	5	14	11	23	13	16	18	5	5	1	14	5	7	110	21	91	107	39	19	87	46	64	90	5	88	9	3	7	2	15	3
oan.miR.148.3p	52	94	76	16	66	167	2	6	1	0	0	0	0	0	0	0	0	0	0	0	0	47	29	112	18	0	0	106	32	41	222	16	125	0	2	0	0	0	0
Dana\miR-281-1-RA	63	63	28	46	38	94	2	22	0	5	1	10	3	2	5	0	1	0	3	0	1	110	26	105	30	10	2	195	62	116	74	14	77	0	0	0	0	0	0
api.miR.275	32	36	16	22	22	78	2	18	0	15	15	21	26	23	47	9	9	7	5	0	2	51	16	33	100	29	20	76	47	43	87	8	27	1	0	2	31	113	65
Dmel\mir-958-RA	104	88	92	24	37	69	4	11	1	2	3	1	1	1	1	0	0	0	0	0	0	73	27	112	8	3	1	106	123	72	47	7	79	2	0	0	0	1	0
aae.miR.276.3p	61	81	33	37	28	98	5	6	4	7	5	10	11	25	28	19	8	5	28	5	15	36	2	25	43	23	13	37	38	44	61	8	36	2	1	4	4	18	14
aae.miR.13.3p	18	24	16	26	27	90	5	22	2	12	13	17	22	15	26	8	5	8	14	1	7	46	10	64	59	32	13	51	37	27	73	5	29	8	1	2	10	27	18
Dmel\mir-996-RA	21	23	8	25	18	42	3	25	4	21	12	21	22	16	26	12	13	3	24	2	15	58	13	62	74	19	2	71	26	53	37	7	33	1	0	1	8	28	19
hme.let.7	0	0	0	7	1	17	0	3	1	15	17	21	26	45	42	36	23	77	13	3	5	0	0	2	3	3	0	0	0	0	2	0	0	0	0	0	89	209	193
cqu.bantam.3p	36	54	42	57	34	113	1	7	3	9	4	8	6	11	11	2	7	0	17	0	9	66	8	38	50	15	4	41	27	26	55	7	33	0	1	0	1	0	0
Dmel\mir-970-RA	41	64	27	42	29	92	5	15	4	8	4	4	9	5	12	7	2	2	21	1	8	34	6	22	67	18	14	44	22	12	63	10	38	0	0	4	6	6	13
dvi.miR.34.3p	18	27	11	45	36	92	4	23	3	2	0	0	23	14	25	0	0	0	1	3	2	25	12	27	98	38	44	24	8	17	91	16	25	0	2	0	1	4	0
Dana\miR-305-RA	43	50	23	18	42	58	4	24	3	4	4	13	4	4	3	3	2	0	1	0	0	44	15	28	13	0	8	55	32	61	50	6	43	0	1	0	0	3	2
ssc.miR.192	25	27	12	10	46	140	1	0	1	0	0	0	0	0	0	0	0	0	0	0	0	22	4	41	21	0	0	31	9	3	126	2	61	0	0	0	1	0	0
Dana\miR-286-RA	31	68	52	40	28	66	3	10	3	6	4	4	2	2	6	2	0	0	2	0	2	20	9	27	15	5	3	32	17	23	26	4	35	4	2	4	2	2	6
tch.miR.26a.5p	11	8	5	8	40	83	0	0	1	0	0	0	0	0	0	0	0	0	0	0	0	20	14	48	42	0	1	35	5	16	156	2	42	0	0	0	0	0	0
Dvir\mir-998-RA	43	83	51	50	20	51	3	7	3	3	5	2	7	5	8	3	1	0	2	0	0	20	3	10	41	22	2	10	4	10	14	2	13	2	1	0	5	11	9
Dmel\mir-998-RA	7	12	3	13	9	36	4	14	0	13	8	11	5	7	17	0	1	1	5	0	2	35	16	36	41	11	8	66	33	35	28	5	27	1	1	0	2	6	4
tca.miR.283.5p	38	29	25	22	20	52	0	9	4	7	6	7	5	3	11	1	1	0	0	2	2	32	9	17	37	7	3	54	16	15	39	2	33	0	0	1	0	3	1
Dvir\mir-996-RA	25	29	18	18	15	49	4	7	3	9	7	5	6	7	22	7	3	5	12	0	2	19	3	20	36	13	4	9	8	9	26	2	11	5	1	0	10	37	15
aga.miR.92a	11	16	10	23	15	29	9	6	3	10	11	6	2	7	9	8	5	2	3	0	0	18	4	7	59	23	7	25	3	7	43	4	11	4	3	4	1	6	4
Dana\miR-281-1-RB	25	45	26	14	12	32	0	5	0	0	4	4	0	1	0	0	0	0	3	4	3	24	3	27	24	8	2	42	21	21	24	3	17	1	0	1	0	0	0
isc.miR.10_	13	20	11	3	3	7	2	9	6	4	2	2	0	0	0	1	1	16	19	0	1	10	1	9	9	1	0	17	4	8	26	13	9	39	0	122	1	6	1
Dana\miR-1-RA	25	22	20	11	10	87	0	2	1	0	1	0	0	2	2	3	0	0	4	1	1	27	5	47	4	3	1	15	27	14	27	0	30	0	0	0	0	0	0
Dmel\mir-283-RA	16	18	19	10	9	18	0	2	1	2	1	4	1	3	5	4	3	0	5	0	0	37	6	26	20	10	1	43	19	27	12	5	31	3	0	0	0	2	1
Dana\miR-2b-RA	9	12	6	16	11	39	0	2	1	3	4	8	8	3	6	6	10	3	9	6	4	14	3	8	27	16	6	26	10	8	14	2	7	0	1	2	6	24	21
Dmel\mir-957-RA	10	13	9	16	7	36	0	3	1	3	1	7	16	9	25	14	9	2	35	17	14	10	4	11	16	1	3	19	3	0	7	4	7	2	0	0	1	8	11
dme.miR.281.1.5p	15	17	9	9	9	21	3	6	2	1	0	0	2	0	0	0	0	0	0	0	0	20	9	36	11	2	1	72	24	28	28	2	24	0	0	0	0	0	0
Dana\miR-9b-RA	6	11	13	21	6	31	5	4	4	1	7	9	20	26	27	7	3	2	3	0	0	8	2	6	22	9	4	9	11	6	26	3	15	2	0	1	2	7	6
Dmel\mir-927-RA	12	14	6	11	4	16	1	4	0	2	3	5	6	6	15	4	6	5	38	1	15	9	1	14	22	5	6	13	0	4	10	2	10	2	1	0	20	28	20
dvi.miR.9b.3p	6	13	7	20	11	26	2	10	1	9	8	10	24	15	23	7	4	0	8	1	0	18	6	17	23	3	1	28	8	8	9	2	11	0	0	0	0	1	0
tch.miR.30a.5p	15	31	18	6	19	42	0	0	0	0	0	0	0	0	0	0	0	0	0	0	0	16	6	32	8	0	0	35	14	11	34	4	46	1	0	0	0	0	0
tur.miR.317.3p	17	9	3	6	5	22	6	11	10	3	0	3	3	6	11	0	0	1	1	0	0	31	8	7	27	19	7	24	13	22	16	1	10	0	1	3	1	15	4
Dana\miR-278-RA	7	12	7	11	17	30	0	3	1	6	4	10	4	3	1	3	3	2	8	1	5	13	3	14	25	14	1	28	7	7	18	1	12	2	0	3	7	16	15
Dmel\mir-988-RA	5	8	1	10	7	20	1	6	1	8	8	7	4	6	14	4	5	1	2	2	1	2	2	7	43	11	11	10	4	8	23	4	8	2	1	0	4	23	12
tur.miR.10.5p	16	34	23	11	10	31	2	1	0	0	0	0	0	0	0	0	0	0	0	0	0	10	5	20	21	5	12	16	8	18	14	1	12	0	5	0	1	4	2
tur.miR.190.5p	11	3	3	4	2	15	0	0	0	4	0	7	2	5	2	0	3	5	3	1	0	18	2	16	22	10	5	35	18	8	13	1	8	0	1	3	6	20	14
Dana\miR-315-RA	19	16	8	17	3	40	1	9	0	3	8	6	12	6	19	2	0	0	0	0	1	15	8	6	18	6	2	22	1	2	9	1	7	0	0	0	0	0	0
Dana\miR-13b-2-RA	5	6	4	7	4	23	2	4	0	2	1	4	2	4	16	2	3	5	2	0	4	12	0	14	16	11	4	15	9	5	19	2	20	2	0	0	6	12	11
der.miR.2a	7	16	5	9	4	18	1	1	0	6	3	2	10	9	8	4	4	1	7	2	2	12	3	13	23	8	3	16	7	4	11	1	14	0	0	0	4	9	10
ccr.miR.143	11	39	17	4	19	48	0	0	0	0	0	0	0	0	0	0	0	0	0	0	0	1	3	11	24	0	0	7	6	4	31	0	11	0	0	0	0	0	0
bma.miR.34	4	15	6	10	8	31	1	3	3	2	4	3	1	0	2	1	0	0	0	0	0	6	2	3	27	15	12	8	5	5	22	4	9	0	2	0	0	9	5
aae.miR.317	5	3	1	4	3	11	3	9	0	4	5	7	4	5	3	4	3	6	1	2	0	19	3	4	35	14	5	16	5	1	13	0	6	0	3	1	3	6	4
dvi.miR.306.5p	11	7	5	11	1	18	0	7	5	4	2	8	13	9	15	11	0	0	3	0	0	7	2	3	9	1	2	13	3	9	12	2	3	0	2	0	1	9	3
oha.miR.125b.5p	0	0	0	1	0	0	0	2	1	1	3	6	9	6	8	6	16	10	14	4	2	0	0	0	1	0	1	0	0	0	0	0	0	2	0	0	17	39	53
mse.miR.317	5	6	2	3	5	15	0	2	1	2	2	2	1	2	6	0	0	1	1	0	0	13	0	4	30	16	3	7	7	4	19	2	6	1	0	2	1	6	1
Dana\miR-100-RA	0	0	0	0	0	0	0	2	0	3	7	5	16	20	21	5	14	3	8	3	3	0	0	0	2	1	0	0	0	0	0	0	1	0	0	0	11	24	17
Dana\miR-31b-RA	26	11	32	11	6	7	2	2	0	2	1	0	1	1	0	1	0	0	0	0	0	5	0	2	8	6	4	6	7	8	2	0	1	1	0	4	0	0	0
dwi.miR.306	6	4	4	8	6	8	1	6	0	5	3	3	9	4	20	6	1	0	0	0	0	5	1	4	3	4	2	15	4	2	6	2	6	0	0	0	0	7	1
dvi.miR.1000.5p	5	6	0	8	6	15	0	2	0	4	2	3	6	8	13	3	2	0	2	1	2	5	1	3	15	3	7	7	2	5	3	0	4	1	1	0	1	5	3
ppa.miR.16	0	5	2	3	1	2	2	0	0	1	1	1	2	0	0	0	1	4	5	1	2	2	1	4	10	3	0	6	2	9	1	0	4	71	0	3	0	1	2
dme.miR.263a.3p	4	4	3	3	8	11	0	2	0	1	1	2	8	1	4	0	0	1	0	1	0	5	0	11	14	3	0	13	5	8	9	0	8	0	0	0	3	17	1
Dmel\mir-981-RA	7	7	4	6	10	16	1	5	1	1	0	3	4	2	3	4	1	1	5	2	3	3	0	8	4	4	1	5	2	0	13	1	4	0	0	0	0	8	2
oan.miR.133a.3p	7	2	0	4	0	4	2	1	0	0	1	2	1	2	2	4	1	0	26	2	4	1	2	4	10	3	1	9	1	2	8	1	5	6	0	1	1	7	8
Dvir\miR-125-RA	0	0	0	0	0	1	0	3	0	0	2	1	1	5	3	6	7	6	15	6	4	0	0	1	1	0	1	0	0	1	0	0	0	0	0	0	15	26	24
aca.miR.9.5p	0	5	1	11	0	28	0	2	1	2	2	7	4	2	5	4	0	1	1	0	2	4	1	4	8	0	4	12	2	2	4	1	3	0	1	0	1	2	0
dvi.miR.993.3p	4	7	5	5	4	10	1	0	0	2	0	2	8	3	6	2	1	0	1	1	1	4	1	5	4	10	2	4	2	2	4	1	8	0	1	0	7	5	3
mse.miR.2779	6	5	6	9	5	14	2	1	0	4	0	0	1	3	6	0	1	1	1	0	1	3	0	1	1	2	2	1	3	2	7	0	5	1	0	0	6	11	8
hsa.miR.143.3p	2	18	6	0	10	23	0	0	0	0	0	0	0	0	0	0	0	0	0	0	0	6	0	6	3	0	0	8	3	4	22	0	7	0	0	0	0	0	0
cqu.miR.275	2	1	2	1	0	5	3	1	0	2	1	3	2	1	3	1	0	0	0	0	0	12	0	5	9	1	3	17	3	10	12	1	4	0	0	0	3	6	0
eca.miR.126.5p	3	7	3	1	2	17	0	0	0	0	0	0	0	0	0	0	0	0	0	0	0	7	2	9	7	0	0	11	3	3	22	1	13	0	0	1	1	0	0
mmu.miR.27b.3p	3	12	7	1	4	15	0	0	0	0	0	0	0	0	0	0	0	0	0	0	0	7	2	10	4	0	0	14	7	2	13	0	7	1	0	0	0	0	0
aae.miR.252.5p	1	2	1	4	3	10	0	2	1	0	3	1	1	0	4	2	0	0	1	0	2	4	0	6	4	2	1	7	5	5	11	0	5	0	0	1	0	6	3
dvi.miR.996.3p	5	8	1	3	0	18	0	0	1	0	1	1	2	1	1	1	0	0	2	0	1	6	5	5	3	2	0	5	11	5	3	0	2	0	0	0	0	0	1
cel.miR.39.3p	4	3	2	4	0	0	4	0	0	1	0	0	1	1	3	0	0	3	1	0	3	1	0	0	4	0	0	3	3	3	0	0	5	40	1	1	0	0	2
str.miR.34a.5p	0	6	1	6	4	16	0	1	0	2	1	1	0	0	2	0	0	0	0	0	0	2	2	3	17	10	2	3	2	0	10	0	2	0	0	0	0	0	0
lmi.miR.276.5p	1	1	0	1	0	6	0	0	0	2	1	5	5	2	7	2	1	1	3	0	0	7	1	7	3	0	3	6	3	2	3	0	6	0	0	0	1	5	6
dme.miR.34.5p	1	3	1	4	1	9	1	1	1	0	0	0	1	0	1	0	0	0	0	1	0	5	0	4	14	8	5	5	5	1	10	0	4	0	3	0	1	0	0
hsa.miR.186.5p	2	2	4	0	3	9	0	0	0	0	0	0	0	0	0	0	0	0	0	0	0	3	1	11	5	0	0	7	2	4	18	2	15	1	0	0	0	0	0
lmi.miR.8.3p	6	5	4	7	2	5	1	2	0	2	0	3	2	0	1	2	1	0	1	0	1	3	1	7	2	0	0	8	5	4	3	1	9	0	0	0	0	0	0
cgr.miR.1260	1	3	2	2	4	3	1	0	0	0	0	1	2	0	3	1	2	0	0	1	0	4	0	3	6	2	0	1	3	1	9	0	3	0	1	2	10	14	3
gma.miR166a.3p	0	0	0	0	21	0	0	2	0	0	0	0	1	0	0	0	0	20	6	0	0	0	1	2	2	20	0	1	0	0	0	0	8	1	0	0	0	0	2
aga.miR.1000	4	1	0	4	3	6	0	1	0	2	3	5	0	2	3	1	1	1	4	0	0	2	2	5	8	1	5	2	0	1	1	0	2	1	1	0	1	7	7
cqu.miR.281.3p	3	5	7	7	6	8	0	3	0	0	0	0	1	0	3	0	0	0	2	0	0	5	0	4	6	1	0	3	1	6	13	0	1	0	0	0	0	0	1
aae.miR.92a.3p	2	8	0	4	5	11	0	2	0	1	0	2	0	0	0	2	0	0	0	0	0	2	1	1	7	8	4	3	0	0	8	2	4	3	2	0	0	2	1
bta.miR.22.3p	2	9	1	1	5	19	0	0	1	0	0	0	0	0	0	0	0	0	0	0	0	2	2	6	3	0	0	6	2	3	11	0	8	0	1	1	0	0	0
dme.miR.iab.4.5p	3	1	2	1	3	7	0	3	0	0	1	2	1	2	0	1	0	1	0	0	0	6	0	11	5	0	1	13	2	5	5	1	5	0	1	0	0	0	0
dme.miR.124.5p	3	6	0	7	1	10	0	1	0	1	2	4	1	0	1	0	1	0	1	0	1	2	2	3	11	3	1	7	0	0	6	0	0	1	0	0	1	3	1
bta.miR.30a.5p	3	5	2	0	3	11	0	0	0	0	0	0	0	0	0	0	0	0	0	0	0	1	2	11	4	0	0	7	2	2	19	0	7	0	0	0	0	0	0
eca.miR.423.5p	3	12	7	1	4	5	0	0	0	0	0	0	0	0	0	0	0	0	0	0	0	5	3	8	0	0	0	7	4	3	11	1	4	0	0	0	1	0	0
ssc.miR.21	1	7	2	1	2	13	0	0	0	1	1	0	0	0	0	0	0	1	0	0	0	2	2	11	3	1	0	4	2	3	5	1	6	8	0	0	0	0	0
dya.miR.184.5p	2	4	0	6	3	8	0	1	0	1	1	0	2	0	2	0	0	0	2	0	0	2	1	0	6	4	3	0	4	3	11	3	3	0	0	0	0	2	2
mse.let.7a	0	0	0	0	0	0	0	1	0	0	1	1	8	4	7	1	5	3	7	1	6	0	0	0	0	0	0	1	0	0	0	0	0	0	0	0	5	10	12
ppy.miR.92	4	11	4	2	3	11	1	1	0	0	0	0	0	0	0	0	0	0	0	0	0	5	2	3	0	0	0	3	0	4	7	0	6	3	1	1	0	0	0
dvi.miR.34.5p	7	7	1	3	2	5	0	1	0	0	0	3	0	0	1	0	1	0	0	0	0	3	0	1	15	8	1	2	0	1	7	0	1	0	1	0	0	0	1
chi.miR.125b.5p	1	0	1	0	0	1	0	1	0	0	0	0	2	0	0	0	0	3	30	7	8	1	0	1	0	0	0	2	1	3	2	0	0	0	0	0	1	4	3
chi.miR.100.5p	5	9	1	1	4	5	0	1	0	0	0	0	0	0	0	0	0	0	0	0	0	1	1	8	2	0	0	8	3	2	8	0	7	0	0	0	0	0	0
dsi.miR.980.3p	0	2	0	4	0	5	0	0	0	3	1	4	2	4	3	0	2	2	2	0	1	1	1	3	2	1	0	3	2	2	5	0	4	0	0	0	3	3	1
bta.miR.191	2	3	1	1	5	13	0	0	0	0	0	0	0	0	0	0	0	0	0	0	0	1	2	1	6	0	0	4	4	2	18	0	2	0	0	0	0	0	0
chi.miR.22.3p	11	6	1	3	1	9	0	1	0	0	1	0	0	0	0	0	0	0	1	0	0	1	0	6	0	2	0	6	1	3	1	1	4	0	0	0	2	0	0
dvi.miR.965.3p	0	1	0	0	0	7	0	1	0	2	1	3	2	2	2	0	0	0	1	0	0	2	0	7	12	1	0	6	1	3	6	0	1	0	0	0	0	0	0
dme.miR.956.3p	2	6	3	6	4	8	0	0	0	0	0	0	0	0	0	0	0	0	0	0	0	1	1	3	1	0	0	3	1	2	11	1	6	0	0	0	0	0	1
cfa.miR.125a	1	6	0	0	5	6	0	0	0	0	1	0	0	0	0	0	0	0	0	0	0	1	1	9	2	0	0	4	4	2	11	0	6	0	0	0	0	0	0
dme.miR.987.5p	6	2	3	2	1	1	0	1	0	0	0	0	1	1	1	0	1	0	9	3	5	4	2	0	1	0	0	6	1	3	2	1	2	0	0	0	0	0	0
tca.miR.190.5p	1	1	0	4	2	3	0	1	0	0	0	0	2	2	1	0	0	0	0	0	1	1	1	6	6	2	2	5	1	2	4	0	2	1	0	0	1	5	2
dmo.miR.318	4	2	2	2	1	10	0	0	0	0	1	0	0	2	1	1	0	0	0	0	0	2	1	5	0	2	1	9	4	0	6	1	0	2	0	0	0	0	0
dme.miR.996.5p	1	6	2	1	2	4	0	2	0	2	1	2	0	0	3	0	0	0	0	0	0	1	3	1	3	1	0	3	1	0	5	0	7	0	0	0	0	1	3
api.miR.8	4	7	4	2	1	7	0	0	0	0	0	2	1	0	0	0	0	0	0	0	0	4	3	2	0	2	0	3	3	4	2	0	2	0	0	0	1	0	0
api.miR.263a	4	3	3	4	0	7	0	0	0	0	1	0	0	1	0	0	2	0	1	0	0	0	1	1	1	1	1	1	0	0	4	1	2	1	0	0	0	8	5
mne.miR.184	4	4	6	6	3	2	0	1	0	0	0	0	0	2	0	0	0	0	0	0	0	3	1	2	1	3	1	0	5	0	4	0	0	0	0	0	0	2	2
dvi.miR.125.3p	0	0	0	0	0	2	0	2	0	0	3	4	4	3	8	6	1	0	0	0	0	0	1	0	0	0	0	0	0	0	0	0	0	0	0	0	5	10	1
lva.miR.137.3p	0	2	0	0	1	2	0	3	0	0	1	1	1	0	1	0	0	0	0	0	0	4	2	6	8	0	0	8	3	2	2	0	1	0	0	0	1	1	0
dsi.miR.932.5p	0	0	1	2	0	1	0	0	0	0	1	1	0	2	1	0	3	0	0	2	2	0	0	0	6	0	1	1	0	0	0	0	0	0	0	0	0	15	8
sko.miR.315	2	4	1	4	2	6	0	0	1	0	1	2	1	1	2	0	0	0	0	1	0	6	0	1	4	0	0	3	0	0	1	0	2	0	0	0	0	0	0
tca.miR.252a.5p	0	2	0	4	0	2	0	1	0	1	0	1	0	0	1	1	0	1	1	0	0	3	0	2	8	3	3	1	1	0	1	1	2	2	0	1	0	0	0
ssa.miR.30c.5p	2	4	2	1	3	3	0	0	0	0	0	0	0	0	0	0	0	0	0	0	0	2	0	5	9	0	0	2	2	0	6	0	2	0	0	0	0	0	0
api.miR.2a	0	0	0	0	0	3	0	0	0	2	2	0	1	0	2	0	0	0	0	0	1	3	2	1	1	3	1	3	0	3	9	1	0	0	0	0	1	2	2
nvi.miR.283	0	1	1	2	1	1	1	0	0	2	1	1	2	0	0	0	0	0	2	0	0	5	2	2	3	0	0	3	4	2	4	0	2	0	0	0	0	0	0
dme.miR.9a.3p	0	1	1	2	0	7	0	1	1	0	0	1	1	4	3	1	0	0	0	0	0	0	1	1	1	1	1	3	2	0	1	0	2	0	0	0	1	2	1
ola.miR.192.5p	1	1	0	2	2	12	0	0	0	0	0	0	0	0	0	0	0	0	0	0	0	1	1	4	3	0	0	2	2	0	7	0	2	0	0	0	0	0	0
mdo.miR.26.5p	1	0	0	0	7	1	0	0	0	0	0	0	0	0	0	0	0	0	0	0	0	1	1	1	2	0	0	6	2	0	14	1	2	0	0	0	0	0	0
dps.miR.995.3p	0	1	0	2	0	4	1	0	0	1	0	0	0	0	0	0	0	0	0	0	0	3	2	1	5	0	0	1	5	1	4	1	4	0	0	0	0	2	0
xtr.miR.10b	1	8	3	2	3	7	0	0	0	0	0	0	0	0	0	0	0	0	0	0	0	1	0	0	1	0	0	2	1	0	1	1	4	1	0	0	0	0	0
tgu.miR.142.5p	1	2	1	0	0	7	0	0	0	0	0	0	0	0	0	0	0	0	0	0	0	1	0	2	3	0	0	3	3	0	7	0	1	0	0	0	0	0	0
dvi.miR.2a.2.5p	2	0	0	4	0	4	0	2	0	2	0	2	1	1	1	0	0	0	1	0	0	2	0	1	2	0	1	1	1	0	2	1	0	0	0	0	0	0	0
dvi.miR.274	0	0	0	0	0	0	0	0	0	0	0	0	0	0	0	0	1	0	22	1	6	0	0	1	0	0	0	0	0	0	0	0	0	0	0	0	0	0	0
aae.miR.308.3p	1	3	1	2	1	8	0	0	0	0	0	0	0	1	0	0	0	0	1	0	0	1	1	2	0	0	0	5	0	0	2	0	0	0	0	0	0	0	0
hsa.miR.151a.5p	0	2	0	0	2	3	0	0	0	0	0	0	0	0	0	0	0	0	0	0	0	1	0	3	2	0	0	0	0	0	13	1	1	0	0	0	0	0	0
dps.miR.927.3p	2	1	0	5	0	4	0	1	0	0	0	0	0	1	0	0	0	0	4	0	0	0	0	2	1	0	1	2	0	0	0	0	1	0	0	0	0	2	1
aga.miR.92b	1	4	3	2	1	5	0	0	0	0	0	1	0	0	0	0	0	0	0	0	0	0	0	1	4	1	0	0	2	0	1	0	0	0	0	1	0	0	0
mse.miR.2b	0	0	0	1	2	1	0	1	0	1	0	0	2	0	2	1	0	0	1	0	1	0	0	0	3	1	1	0	0	0	2	0	2	0	0	0	1	2	1
hsa.miR.1246	0	1	2	5	0	4	0	0	1	0	0	0	0	0	0	0	0	0	0	0	0	1	1	3	1	0	0	2	2	0	0	0	1	0	0	0	0	0	0
mmu.miR.99b.5p	0	0	0	1	0	0	0	0	0	1	0	0	0	0	0	0	0	0	1	0	0	1	0	0	0	0	1	1	1	1	0	0	1	8	0	6	0	0	1
chi.miR.26b.5p	1	1	0	0	1	7	0	0	0	0	0	0	0	0	0	0	0	0	0	0	0	0	0	2	3	0	0	0	0	2	7	0	0	0	0	0	0	0	0
oar.miR.30a.5p	0	2	0	0	2	4	0	0	0	0	0	0	0	0	0	0	0	0	0	0	0	1	1	2	2	0	0	3	0	0	5	2	0	0	0	0	0	0	0
bmo.miR.279a	0	1	1	0	0	5	0	0	0	0	1	2	0	0	1	0	0	0	1	0	1	1	1	0	3	0	1	1	0	0	0	1	2	0	0	0	0	0	0
dsi.miR.981.3p	2	2	0	0	0	2	0	0	0	0	0	0	0	0	0	0	0	0	3	0	1	2	0	0	2	3	0	3	0	1	1	0	1	0	0	0	0	0	0
bmo.miR.210	0	1	0	1	0	0	0	0	0	0	0	0	0	1	3	2	1	0	2	3	2	0	0	0	1	0	0	0	0	0	0	0	0	0	0	0	0	5	1
atr.miR166b	0	0	0	0	2	0	0	1	0	2	0	0	0	0	0	0	0	0	9	0	0	0	0	0	0	7	0	1	0	0	0	0	0	1	0	0	0	0	0
aca.let.7f.5p	2	0	0	0	1	4	0	0	0	0	0	0	0	0	0	0	0	0	0	0	0	2	0	0	4	0	0	0	1	0	7	0	0	0	0	0	0	0	0
cfa.miR.199	0	2	1	1	0	2	0	0	0	0	0	0	0	0	0	0	0	0	0	0	0	4	0	1	0	0	0	4	0	1	3	0	1	0	0	0	0	0	0
nvi.miR.31a	1	4	0	0	0	1	0	0	0	0	0	0	0	0	1	0	0	0	1	0	1	0	0	0	2	1	0	1	1	1	2	0	0	0	0	0	1	0	1
aca.miR.101.3p	0	3	0	0	0	1	0	0	0	0	0	0	0	0	0	0	0	0	0	0	0	1	2	5	2	0	0	2	1	1	0	0	1	0	0	0	0	0	0
sko.miR.252a	0	1	0	1	0	1	0	1	0	2	0	0	0	2	2	0	0	0	0	0	0	1	0	0	1	1	0	1	0	0	2	0	1	0	0	0	2	0	0
pxy.miR.10.3p	1	0	0	1	1	1	0	0	0	0	0	0	0	0	0	0	0	0	0	0	0	1	0	4	2	3	0	0	1	3	1	0	0	0	0	0	0	0	0
cfa.miR.486	0	4	5	0	1	1	0	0	0	0	0	0	0	0	0	0	0	0	0	0	0	2	2	0	0	0	0	1	0	0	2	0	0	0	0	0	0	0	0
dvi.miR.281.2.5p	5	1	0	2	0	1	0	0	0	1	0	0	0	0	0	0	0	0	0	0	0	0	0	0	0	0	0	1	0	4	2	0	1	0	0	0	0	0	0
mdo.miR.186.5p	2	0	0	0	2	2	0	0	0	0	0	0	0	0	0	0	0	0	0	0	0	0	2	2	1	0	0	1	0	0	2	0	3	0	0	0	0	0	0
dpu.miR.31	1	1	1	1	0	1	0	0	0	1	0	0	0	1	1	0	0	0	0	0	0	1	1	1	0	1	1	0	0	2	1	0	0	0	0	0	1	0	0
mdo.miR.22.3p	1	2	1	0	3	0	0	0	0	0	0	0	0	0	0	0	0	0	0	0	0	1	0	3	0	0	0	1	1	1	3	0	0	0	0	0	0	0	0
dvi.miR.282.5p	0	0	2	3	0	0	0	0	0	1	0	1	0	0	0	0	0	0	0	0	0	2	0	1	1	0	0	1	1	1	2	0	0	0	0	0	1	0	0
gga.miR.30a.5p	2	3	0	0	0	1	0	0	0	0	0	0	0	0	0	0	0	0	0	0	0	1	0	1	1	0	0	0	0	1	3	0	2	1	0	0	0	0	0
ggo.let.7f	1	2	1	2	1	2	0	0	0	0	0	0	0	0	0	0	0	0	0	0	0	1	0	1	3	0	0	0	0	0	2	0	0	0	0	0	0	0	0
der.miR.6	1	1	0	0	1	1	0	2	0	0	0	0	0	0	3	0	0	0	1	0	0	1	0	0	0	0	0	0	0	0	5	0	0	0	0	0	0	0	0
aae.miR.31	2	1	1	0	2	0	0	0	0	0	0	0	0	0	0	0	1	0	1	0	0	0	0	0	0	0	0	1	0	2	1	0	3	0	0	0	0	0	0
gga.miR.194	0	1	0	0	0	1	0	0	0	0	0	0	0	0	0	0	0	0	0	0	0	1	1	3	5	0	0	1	0	0	0	0	2	0	0	0	0	0	0
cgr.miR.192	0	0	0	0	1	5	0	0	0	0	0	0	0	0	0	0	0	0	0	0	0	0	1	1	2	0	0	0	0	0	2	1	2	0	0	0	0	0	0
api.miR.929	0	0	0	0	0	0	0	0	0	0	0	0	0	0	0	0	0	0	2	0	0	1	1	0	0	0	0	4	1	2	2	0	2	0	0	0	0	0	0
mml.miR.130a.3p	2	1	1	2	1	0	0	0	0	0	0	0	0	0	1	0	0	0	0	0	0	0	1	0	1	0	0	0	0	0	0	0	2	2	0	0	0	0	0
chi.miR.99a.5p	1	3	0	0	2	0	0	0	0	0	0	0	0	0	0	0	0	0	0	0	0	0	1	2	1	0	0	0	0	1	2	0	1	0	0	0	0	0	0
dpu.miR.92	0	2	0	0	0	3	0	0	0	0	1	0	0	0	0	0	0	0	0	0	0	1	0	1	2	1	0	2	0	0	1	0	0	0	0	0	0	0	0
mmu.let.7i.5p	0	2	0	0	2	2	0	0	0	0	0	0	0	0	0	0	0	0	0	0	0	1	0	2	0	0	0	1	0	0	3	0	1	0	0	0	0	0	0
gga.miR.30c.5p	1	0	0	0	1	0	0	0	0	0	0	0	0	0	0	0	0	0	0	0	0	0	0	2	6	0	0	0	0	0	4	0	0	0	0	0	0	0	0
dme.miR.274.5p	0	0	0	0	0	0	0	0	0	0	0	0	0	0	0	0	1	0	9	1	3	0	0	0	0	0	0	0	0	0	0	0	0	0	0	0	0	0	0
bta.miR.21.5p	0	0	1	1	1	2	0	0	0	0	0	0	0	0	0	0	0	0	0	0	0	0	0	0	0	0	0	2	1	0	6	0	0	0	0	0	0	0	0
mse.miR.263b	0	0	0	0	0	0	0	0	0	0	0	0	3	3	0	0	2	0	2	0	0	0	0	0	0	0	2	0	0	0	0	0	0	0	0	0	1	0	0
ptr.miR.26b	1	0	1	0	0	3	0	0	0	0	0	0	0	0	0	0	0	0	0	0	0	0	0	0	1	0	0	0	3	0	4	0	0	0	0	0	0	0	0
isc.bantam	1	0	1	1	1	1	0	0	0	0	1	0	0	0	0	0	0	0	2	0	0	1	0	1	0	0	0	1	0	1	0	0	1	0	0	0	0	0	0
dme.miR.965.3p	1	1	0	1	0	0	0	0	0	0	0	0	0	0	0	0	0	0	1	0	0	2	0	3	0	1	0	0	0	0	2	0	0	0	0	0	0	0	0
oar.miR.21	1	0	1	0	2	2	0	0	0	0	0	0	0	0	0	0	0	0	0	0	0	0	0	2	0	0	0	0	0	1	2	0	1	0	0	0	0	0	0
dme.miR.100.3p	0	0	0	0	0	0	0	0	0	1	0	0	0	0	0	0	0	1	0	0	0	0	0	0	0	0	0	0	0	0	0	0	0	0	0	0	0	8	2
chi.miR.21.5p	1	0	1	0	2	2	0	0	0	0	0	0	0	0	0	0	0	0	0	0	0	0	0	2	0	0	0	0	0	1	2	0	1	0	0	0	0	0	0
ggo.miR.148a	0	1	1	0	0	0	0	0	0	0	0	0	0	0	0	0	0	0	0	0	0	1	0	0	0	0	0	2	0	0	2	0	4	0	0	0	0	0	0
hsa.miR.25.3p	0	0	0	0	2	1	0	0	0	0	0	0	0	0	0	0	0	0	0	0	0	0	1	0	1	0	0	0	1	1	3	0	1	0	0	0	0	0	0
tur.miR.263a.5p	0	0	0	0	0	1	0	1	0	0	0	0	0	0	0	0	0	0	0	0	0	1	0	1	0	0	0	2	0	2	1	0	1	0	0	0	0	1	0
lmi.miR.210.3p	0	0	0	0	0	0	0	0	0	0	0	0	2	1	0	0	0	0	1	0	3	0	0	0	0	0	0	0	0	0	0	0	0	0	0	2	0	2	0
tca.miR.210.3p	2	0	0	0	1	0	0	0	0	1	0	0	2	0	1	0	0	0	2	1	1	0	0	0	0	0	0	0	0	0	0	0	0	0	0	0	0	0	0
hsa.miR.141.3p	0	0	1	1	0	0	0	0	0	0	0	0	0	0	0	0	0	1	0	0	0	0	0	0	1	1	0	0	0	1	0	0	0	5	0	0	0	0	0
ngi.miR.210	2	0	0	0	1	0	0	0	0	1	0	0	2	0	1	0	0	0	2	1	1	0	0	0	0	0	0	0	0	0	0	0	0	0	0	0	0	0	0
hme.miR.190	0	0	0	0	0	0	1	0	0	1	0	0	0	0	0	0	0	0	0	0	2	3	0	0	0	0	0	1	0	0	2	0	0	0	0	0	0	1	0
dvi.miR.929.5p	0	0	0	0	0	0	0	0	0	0	0	0	0	0	0	0	0	0	1	0	0	1	0	1	0	0	0	2	2	2	1	0	1	0	0	0	0	0	0
bta.miR.2904	0	0	0	2	1	1	0	0	0	0	0	0	0	0	0	0	0	0	0	0	0	0	1	1	0	0	0	0	0	0	3	1	1	0	0	0	0	0	0
