# Supplementary material for: Identification and Characterization of Small RNA Markers of Age in the Blow Fly Cochliomyia macellaria (Fabricius) (Diptera: Calliphoridae)
Source: Insects. 2022 Oct 18;13(10):948. doi: 10.3390/insects13100948 (PMC9603907; doi:10.3390/insects13100948)
Supplement: Supplementary file 1 [file insects-13-00948-s001.zip › Supplemental Data/Table S3.xlsx]

## Sheet: Sheet1
Table S3: Confusion Matrix for Random Forest Model by stage for C. macellaria wild-type using all RNAseq data
Number of Trees: 5000, No. Of variables tied at each split: 14, OOB estimate of error 19.05%
	Feeding 3rd	Early Postfeeding	Late Postfeeding	Early Puparial	Mid Puparial 1	Mid Puparial 2	Late Puparial	Error
Feeding 3rd	3	0	0	0	0	0	0	0
Early Postfeeding	1	2	0	0	0	0	0	0.33
Late Postfeeding	0	0	2	1	0	0	0	0.33
Early Puparial	0	0	0	0	0	0	0	0
Mid Puparial 1	0	0	0	0	0	0	0	0
Mid Puparial 2	0	0	0	0	1	2	0	0.33
Late Puparial	0	0	0	0	0	1	2	0.33
