# Supplementary material for: Identification and Characterization of Small RNA Markers of Age in the Blow Fly Cochliomyia macellaria (Fabricius) (Diptera: Calliphoridae)
Source: Insects. 2022 Oct 18;13(10):948. doi: 10.3390/insects13100948 (PMC9603907; doi:10.3390/insects13100948)
Supplement: Supplementary file 1 [file insects-13-00948-s001.zip › Supplemental Data/Table S4.xlsx]

## Sheet: Sheet1
Table S4: DESeq2 results for Wild-type larval samples.
	baseMean	log2FoldChange	lfcSE	stat	pvalue	padj
Dana\miR-31a-RA	1252.13	-1.23869	0.236665	-5.23393	1.65947e-07	9.04411e-06
Dana\miR-10-RA	615.597	-1.23452	0.233052	-5.29718	1.17606e-07	9.04411e-06
Dmel\mir-10-RA	6775.89	-1.0802	0.219485	-4.92154	8.58642e-07	2.3398e-05
aae.miR.305.5p	115.215	1.44318	0.293111	4.92366	8.49409e-07	2.3398e-05
Dana\miR-184-RB	1775.04	-1.16571	0.266496	-4.37421	1.21871e-05	0.000186994
Dana\miR-275-RA	828.471	0.876293	0.199596	4.39034	1.13173e-05	0.000186994
isc.miR.10_	10.5375	3.37969	0.777258	4.34823	1.37244e-05	0.000186994
tur.miR.317.3p	15.6939	2.99061	0.68268	4.38069	1.18304e-05	0.000186994
ame.miR.317	385.441	0.777378	0.191688	4.05543	5.00421e-05	0.000606065
Dana\miR-277-RA	47.4696	1.31798	0.351935	3.74496	0.000180425	0.00196663
bfl.miR.184.3p	75.8594	-1.19842	0.398761	-3.00535	0.00265275	0.0262864
ssc.miR.192	13.6999	-3.43119	1.15849	-2.96179	0.00305855	0.0277819
tch.miR.26a.5p	8.52905	-3.81626	1.31848	-2.89445	0.00379825	0.0318469
Dana\miR-125-RA	3.38869	3.8134	1.33306	2.86063	0.00422795	0.0329176
Dana\miR-276a-RB	1295.33	0.444077	0.162763	2.72836	0.00636494	0.0433612
tch.miR.30a.5p	7.24413	-3.79935	1.38973	-2.73389	0.00625913	0.0433612
ccr.miR.143	7.33505	-3.83031	1.42745	-2.68333	0.00728926	0.046737
Dana\miR-276b-RB	88.832	0.846394	0.32155	2.63223	0.00848255	0.0513666
oan.miR.148.3p	28.9072	-1.92825	0.753515	-2.559	0.0104973	0.0602215
Dvir\mir-375-RB	59.5669	-0.933507	0.3717	-2.51146	0.0120235	0.0655278
Dmel\mir-999-RA	59.7248	-0.996544	0.414823	-2.40233	0.0162909	0.0845576
xtr.miR.22.3p	79.7403	-1.98026	0.84848	-2.33389	0.0196015	0.0962621
aae.miR.2b	41.873	0.941199	0.40842	2.30449	0.0211953	0.0962621
Dvir\miR-31b-RA	74.2684	-0.853325	0.367735	-2.32049	0.0203145	0.0962621
Dmel\mir-996-RA	16.2819	1.22848	0.559676	2.19498	0.0281649	0.118076
cqu.bantam.3p	22.0857	-1.33225	0.60528	-2.20105	0.0277324	0.118076
Dmel\mir-33-RA	577.056	-0.502914	0.233941	-2.14975	0.031575	0.124405
aga.miR.11	251.204	-0.481317	0.227154	-2.1189	0.0340987	0.124405
Dana\miR-279-RA	27.7403	0.981007	0.459806	2.13352	0.0328817	0.124405
aae.miR.317	4.47193	2.13601	1.00887	2.11724	0.0342399	0.124405
dvi.miR.306.5p	7.70396	1.81999	0.918654	1.98115	0.0475747	0.167279
isc.miR.263a	31.1346	0.808613	0.419078	1.9295	0.0536683	0.182808
Dvir\miR-305-RA	154.207	0.527803	0.282346	1.86935	0.0615746	0.203383
Dana\miR-1-RA	9.50404	-2.00183	1.08726	-1.84116	0.0655976	0.20981
cel.miR.39.3p	2.84992	3.11454	1.70268	1.8292	0.0673702	0.20981
cqu.miR.275	2.26492	2.84755	1.56798	1.81606	0.0693614	0.210011
Dana\miR-8-RA	10658.4	-0.272746	0.160054	-1.70409	0.0883647	0.253467
aga.miR.92a	13.716	1.10143	0.643203	1.71241	0.0868207	0.253467
Dmel\mir-252-RA	78.9583	0.545724	0.337542	1.61676	0.105931	0.296063
Dmel\bft-RA	1849.62	-0.361444	0.227617	-1.58795	0.112298	0.306013
Dmel\mir-995-RB	135.165	-0.450519	0.287486	-1.5671	0.117092	0.309397
Dana\let-7-RA	3.74237	1.87633	1.21351	1.5462	0.122056	0.309397
hsa.miR.143.3p	3.04635	-2.73632	1.76413	-1.55109	0.120881	0.309397
Dvir\miR-283-RA	79.4991	0.490694	0.326649	1.5022	0.133044	0.329587
Dana\miR-2b-RA	5.75561	-1.55997	1.08975	-1.4315	0.152287	0.364383
dme.miR.281.1.5p	8.5616	1.06349	0.745616	1.42632	0.153776	0.364383
Dana\miR-316-RA	29.9397	0.583974	0.416529	1.402	0.160915	0.365411
Dana\miR-9b-RA	10.9611	1.06316	0.755794	1.40668	0.159524	0.365411
Dmel\mir-998-RA	8.34138	1.03916	0.757898	1.37111	0.170341	0.378922
hme.miR.305	35.6679	0.513968	0.419036	1.22655	0.219993	0.479584
hme.miR.8	253.335	0.226104	0.209117	1.08123	0.279594	0.564367
Dana\miR-278-RA	5.88089	-1.15387	1.04666	-1.10244	0.270272	0.564367
tur.miR.10.5p	8.31001	-1.13597	1.04721	-1.08475	0.27803	0.564367
mmu.miR.27b.3p	2.23039	-1.88487	1.71007	-1.10222	0.270368	0.564367
aae.miR.263a.5p	741.404	-0.298476	0.285947	-1.04382	0.29657	0.58438
Dana\miR-305-RA	22.0382	0.597461	0.576736	1.03594	0.300232	0.58438
Dmel\mir-190-RA	31.6598	-0.460681	0.474749	-0.970368	0.331863	0.634616
Dana\miR-281-1-RB	9.73387	-0.87575	0.928977	-0.942703	0.345833	0.638911
Dmel\mir-957-RA	5.89078	-0.979038	1.03043	-0.950127	0.342048	0.638911
aae.bantam.3p	130.696	-0.231211	0.258076	-0.895901	0.370306	0.672722
Dper\miR-31b-RA	138.825	-0.353593	0.407795	-0.867087	0.385895	0.678427
aae.miR.13.3p	18.0512	0.472302	0.541761	0.871791	0.383323	0.678427
Dmel\mir-14-RA	248.571	-0.205895	0.247245	-0.832758	0.404981	0.700682
Dana\miR-9c-RA	136.078	-0.195836	0.265705	-0.737045	0.461095	0.728404
Dvir\miR-315a-RA	111.401	-0.226922	0.307805	-0.737226	0.460985	0.728404
Dmel\mir-283-RA	6.57844	-0.853498	1.10004	-0.775877	0.437822	0.728404
der.miR.2a	3.71493	-0.950859	1.29011	-0.737037	0.4611	0.728404
dvi.miR.1000.5p	2.34948	-1.16999	1.54034	-0.759563	0.447516	0.728404
dme.miR.34.5p	2.30508	1.02893	1.39304	0.738622	0.460137	0.728404
aae.miR.276.3p	24.6349	-0.389798	0.54302	-0.717834	0.47286	0.732007
Dvir\mir-996-RA	13.8503	0.440067	0.619212	0.710689	0.477277	0.732007
bta.miR.22.3p	2.41982	-1.15231	1.64465	-0.70064	0.483528	0.732007
dwi.miR.306	3.71084	0.764261	1.111	0.687904	0.491514	0.733904
dvi.miR.9b.3p	8.01087	0.507355	0.762083	0.665748	0.505572	0.734765
dvi.miR.993.3p	2.46928	-1.00124	1.49651	-0.669051	0.503463	0.734765
Dana\miR-281-1-RA	23.0046	-0.378487	0.590131	-0.641362	0.521288	0.742725
Dvir\mir-998-RA	22.4069	-0.385058	0.605292	-0.636153	0.524677	0.742725
Dana\miR-14-RA	52.1653	-0.235916	0.397494	-0.59351	0.55284	0.772232
dme.miR.263a.3p	2.24479	-0.879239	1.50735	-0.583301	0.559691	0.772232
Dmel\mir-988-RA	4.84949	0.528917	0.958768	0.551663	0.581179	0.791857
Dmel\mir-958-RA	30.4683	-0.302782	0.580895	-0.521233	0.602204	0.810374
hme.miR.277	24.6896	0.235325	0.462628	0.508671	0.610983	0.812161
Dmel\mir-981-RA	4.94662	0.481961	0.96864	0.497565	0.618791	0.812629
Dmel\mir-375-RA	58.2671	-0.16959	0.379304	-0.447107	0.654797	0.839681
Dana\miR-286-RA	22.1083	-0.263814	0.580571	-0.454404	0.649538	0.839681
Dana\miR-13b-2-RA	4.09027	0.436734	1.04772	0.416842	0.676794	0.857797
Dana\bantam-RA	550.085	0.0803247	0.22641	0.354775	0.722758	0.872222
dvi.miR.8.5p	215.285	0.083602	0.221145	0.378041	0.7054	0.872222
dvi.miR.34.3p	20.0691	0.164508	0.504145	0.326311	0.744189	0.872222
bma.miR.34	6.94969	0.334479	0.892846	0.374621	0.707942	0.872222
aca.miR.9.5p	2.85052	-0.513178	1.56444	-0.328026	0.742892	0.872222
dvi.miR.996.3p	2.21399	-0.615381	1.73479	-0.354728	0.722793	0.872222
lmi.miR.8.3p	2.56231	0.474293	1.36836	0.346615	0.72888	0.872222
cqu.miR.281.3p	2.74895	-0.40348	1.41496	-0.285154	0.775526	0.899281
hme.let.7	2.24682	0.363432	1.52345	0.238558	0.811448	0.924595
Dmel\mir-970-RA	23.8176	0.112347	0.478369	0.234854	0.814322	0.924595
mse.miR.2779	3.70742	-0.259681	1.21707	-0.213365	0.831042	0.933852
bfl.miR.9.5p	53.7741	0.0749268	0.3924	0.190945	0.848569	0.934283
Dana\miR-315-RA	7.1498	0.182842	0.926862	0.197269	0.843617	0.934283
Dana\miR-92b-RA	654.528	-0.0198777	0.222881	-0.0891856	0.928934	0.983704
Dana\miR-9a-RA	244.886	-0.0291792	0.291296	-0.10017	0.920209	0.983704
Dmel\mir-927-RA	4.61545	0.0936762	1.05963	0.088405	0.929555	0.983704
Dana\miR-31b-RA	7.83541	0.100802	1.10064	0.091585	0.927028	0.983704
api.miR.275	14.7557	0.026182	0.666594	0.0392774	0.968669	0.996084
tca.miR.283.5p	15.1212	-0.0266122	0.660541	-0.0402885	0.967863	0.996084
ppy.miR.92	2.51395	0.0653999	1.43839	0.0454675	0.963735	0.996084
Dana\miR-11-RA	112.234	0.00415839	0.261907	0.0158773	0.987332	0.996494
mse.miR.317	2.91429	-0.0207588	1.30943	-0.0158533	0.987351	0.996494
Dmel\mir-10-RB	510.765	-0.000774893	0.239333	-0.00323773	0.997417	0.997417
tur.miR.190.5p	1.9317	-1.90414	1.72942	-1.10103	0.270882	NA
oha.miR.125b.5p	1.16331	4.12054	2.38792	1.72558	0.0844227	NA
Dana\miR-100-RA	0.354386	4.29247	4.04873	1.0602	0.289053	NA
ppa.miR.16	1.75838	1.60845	1.80178	0.892699	0.372018	NA
oan.miR.133a.3p	2.07288	1.7232	1.69578	1.01617	0.309546	NA
Dvir\miR-125-RA	0.559632	3.7479	3.32858	1.12597	0.260176	NA
eca.miR.126.5p	1.50539	-1.69839	1.84763	-0.919224	0.357978	NA
aae.miR.252.5p	2.12505	0.392928	1.41561	0.277568	0.781344	NA
str.miR.34a.5p	1.6926	-1.47334	1.74309	-0.845242	0.397975	NA
lmi.miR.276.5p	0.335602	-0.0575582	3.26572	-0.0176249	0.985938	NA
hsa.miR.186.5p	1.1028	-1.18513	2.13391	-0.555382	0.578634	NA
cgr.miR.1260	1.4456	-0.13727	1.77085	-0.0775167	0.938213	NA
gma.miR166a.3p	2.17061	-1.69111	3.88208	-0.43562	0.663112	NA
aga.miR.1000	1.13158	-0.66356	1.9303	-0.34376	0.731026	NA
aae.miR.92a.3p	1.82931	-0.660134	1.68166	-0.39255	0.694652	NA
dme.miR.iab.4.5p	1.46524	0.652853	1.72342	0.378812	0.704827	NA
dme.miR.124.5p	1.41719	-0.923073	1.83943	-0.501827	0.61579	NA
bta.miR.30a.5p	1.17874	-1.34508	2.06194	-0.652339	0.514182	NA
eca.miR.423.5p	1.94985	-1.20806	1.76319	-0.685157	0.493245	NA
ssc.miR.21	1.17528	-1.4357	1.9874	-0.722401	0.470048	NA
dya.miR.184.5p	1.31927	-1.00269	1.80679	-0.554955	0.578926	NA
mse.let.7a	0.177193	3.82265	4.06024	0.941483	0.346457	NA
dvi.miR.34.5p	1.52544	-0.220402	1.7231	-0.12791	0.89822	NA
chi.miR.125b.5p	0.360519	2.93691	3.29705	0.89077	0.373053	NA
chi.miR.100.5p	1.55387	-0.342318	1.75939	-0.194566	0.845733	NA
dsi.miR.980.3p	0.463892	-0.730653	3.17533	-0.230103	0.818011	NA
bta.miR.191	1.21469	-1.91761	1.92932	-0.993926	0.320259	NA
chi.miR.22.3p	1.75414	-0.361103	1.71602	-0.210431	0.833332	NA
dvi.miR.965.3p	0.421073	0.965373	3.3494	0.288223	0.773176	NA
dme.miR.956.3p	1.60152	-2.0044	1.73952	-1.15227	0.24921	NA
cfa.miR.125a	0.948411	-1.38774	2.4223	-0.5729	0.566712	NA
dme.miR.987.5p	1.15473	0.920229	1.94208	0.473836	0.635617	NA
tca.miR.190.5p	0.773068	-0.22678	2.10669	-0.107647	0.914275	NA
dmo.miR.318	1.01213	-1.14455	2.00983	-0.569479	0.569031	NA
dme.miR.996.5p	1.22968	0.847633	1.83337	0.462335	0.643841	NA
api.miR.8	1.3508	-0.868468	1.85588	-0.467955	0.639817	NA
api.miR.263a	1.09594	-0.970527	2.07042	-0.468758	0.639243	NA
mne.miR.184	1.83209	-0.623623	1.68074	-0.371041	0.710607	NA
dvi.miR.125.3p	0.410493	2.89135	3.73641	0.773831	0.439031	NA
lva.miR.137.3p	0.769184	2.40462	2.52566	0.952075	0.341059	NA
dsi.miR.932.5p	0.23501	0.648548	4.00951	0.161753	0.871501	NA
sko.miR.315	1.72959	-0.294733	1.67006	-0.176481	0.859916	NA
tca.miR.252a.5p	0.556924	0.498439	2.75363	0.181012	0.856358	NA
ssa.miR.30c.5p	0.901341	-0.77105	2.08157	-0.370418	0.711071	NA
api.miR.2a	0.0841606	1.20036	4.03898	0.297193	0.766319	NA
nvi.miR.283	0.879754	1.15382	2.1664	0.532598	0.594312	NA
dme.miR.9a.3p	1.3798	1.14796	1.86782	0.6146	0.538819	NA
ola.miR.192.5p	0.73405	-1.48822	2.28004	-0.652718	0.513938	NA
mdo.miR.26.5p	0.696084	-1.45543	2.89591	-0.502579	0.61526	NA
dps.miR.995.3p	0.784777	1.08824	2.44687	0.444746	0.656504	NA
xtr.miR.10b	1.29076	-1.32693	1.90212	-0.697609	0.485422	NA
tgu.miR.142.5p	0.446658	0.0990528	3.02328	0.0327633	0.973863	NA
dvi.miR.2a.2.5p	0.820456	0.735296	2.42632	0.30305	0.761852	NA
dvi.miR.274	0	NA	NA	NA	NA	NA
aae.miR.308.3p	0.723011	-0.951819	2.1959	-0.433452	0.664687	NA
hsa.miR.151a.5p	0.352146	-0.170895	3.54216	-0.0482459	0.96152	NA
dps.miR.927.3p	0.747922	0.0115852	2.32847	0.00497547	0.99603	NA
aga.miR.92b	0.871657	-0.621672	2.10581	-0.295218	0.767828	NA
mse.miR.2b	0.435374	0.70204	2.96408	0.236849	0.812774	NA
hsa.miR.1246	1.38255	0.256918	2.03949	0.125972	0.899754	NA
mmu.miR.99b.5p	0.0571532	1.85733	4.06142	0.457312	0.647447	NA
chi.miR.26b.5p	0.392989	-0.35638	3.10842	-0.11465	0.908723	NA
oar.miR.30a.5p	0.380199	-0.328693	3.43896	-0.0955792	0.923855	NA
bmo.miR.279a	0.280424	0.603727	3.90717	0.154518	0.877202	NA
dsi.miR.981.3p	0.276361	1.57628	3.93108	0.400979	0.688436	NA
bmo.miR.210	0.104659	1.85732	4.06142	0.457309	0.647449	NA
atr.miR166b	0.350167	1.29455	3.97607	0.325586	0.744738	NA
aca.let.7f.5p	0.323944	0.171241	3.68633	0.046453	0.962949	NA
cfa.miR.199	0.300922	0.905642	3.43758	0.263453	0.792201	NA
nvi.miR.31a	0.280697	2.09306	3.93686	0.531658	0.594963	NA
aca.miR.101.3p	0.17057	2.09366	4.06869	0.514578	0.606848	NA
sko.miR.252a	0.309905	2.09073	3.39475	0.615873	0.537979	NA
pxy.miR.10.3p	0.234315	0.419134	3.71237	0.112902	0.910108	NA
cfa.miR.486	0.767815	1.16922	2.68473	0.435508	0.663193	NA
dvi.miR.281.2.5p	0.502974	0.640129	2.97647	0.215064	0.829718	NA
mdo.miR.186.5p	0.354324	0.00881232	3.57455	0.0024653	0.998033	NA
dpu.miR.31	0.287984	1.24411	3.2239	0.385903	0.699568	NA
mdo.miR.22.3p	0.509744	-0.111784	2.96976	-0.0376409	0.969974	NA
dvi.miR.282.5p	0.356761	0.395699	3.9934	0.0990881	0.921068	NA
gga.miR.30a.5p	0.295813	2.09261	3.84308	0.544513	0.586088	NA
ggo.let.7f	0.507184	-0.1719	2.44536	-0.0702965	0.943958	NA
der.miR.6	0.579054	2.52947	2.61134	0.968651	0.332719	NA
aae.miR.31	0.438373	0.504896	3.11554	0.162058	0.871261	NA
gga.miR.194	0.0755591	2.09366	4.06869	0.51458	0.606847	NA
cgr.miR.192	0.226755	-0.0221261	3.97204	-0.00557048	0.995555	NA
api.miR.929	0	NA	NA	NA	NA	NA
mml.miR.130a.3p	0.466193	0.226041	2.78385	0.0811973	0.935285	NA
chi.miR.99a.5p	0.378112	0.471403	3.57016	0.13204	0.894953	NA
dpu.miR.92	0.179172	1.20035	4.03898	0.297191	0.766321	NA
mmu.let.7i.5p	0.324092	0.00710088	3.66456	0.00193772	0.998454	NA
gga.miR.30c.5p	0.149109	1.85732	4.06142	0.457309	0.647449	NA
dme.miR.274.5p	0	NA	NA	NA	NA	NA
bta.miR.21.5p	0.292398	0.185761	3.41188	0.0544454	0.95658	NA
mse.miR.263b	0	NA	NA	NA	NA	NA
ptr.miR.26b	0.239433	1.20034	4.03898	0.29719	0.766321	NA
isc.bantam	0.326966	0.432847	3.08496	0.140309	0.888416	NA
dme.miR.965.3p	0.16728	1.85732	4.06142	0.457307	0.64745	NA
oar.miR.21	0.384353	0.0184985	3.17402	0.00582811	0.99535	NA
dme.miR.100.3p	0	NA	NA	NA	NA	NA
ggo.miR.148a	0.140156	2.97941	4.08046	0.730165	0.465289	NA
hsa.miR.25.3p	0.201028	0.207132	3.98302	0.0520038	0.958526	NA
tur.miR.263a.5p	0.205247	2.9369	4.04841	0.725444	0.46818	NA
lmi.miR.210.3p	0	NA	NA	NA	NA	NA
hsa.miR.141.3p	0.149804	1.85732	4.06142	0.457309	0.647449	NA
ngi.miR.210	0.21173	1.8573	4.06142	0.457304	0.647452	NA
hme.miR.190	0.51075	4.22859	3.83885	1.10152	0.270669	NA
dvi.miR.929.5p	0	NA	NA	NA	NA	NA
bta.miR.2904	0.228847	-0.00910773	3.97262	-0.00229263	0.998171	NA
