# Supplementary material for: Identification and Characterization of Small RNA Markers of Age in the Blow Fly Cochliomyia macellaria (Fabricius) (Diptera: Calliphoridae)
Source: Insects. 2022 Oct 18;13(10):948. doi: 10.3390/insects13100948 (PMC9603907; doi:10.3390/insects13100948)
Supplement: Supplementary file 1 [file insects-13-00948-s001.zip › Supplemental Data/Table S5.xlsx]

## Sheet: deseq pupae sig table
Table S5: DESeq2 results for Wild-type intrapuparial samples
	baseMean	log2FoldChange	lfcSE	stat	pvalue	padj
Dana\let-7-RA	68.5572	3.44135	0.407313	8.44891	2.94e-17	3e-15
Dana\miR-125-RA	61.4835	3.04288	0.503309	6.04574	1.49e-09	7.59e-08
Dvir\miR-315a-RA	34.1598	-3.3121	0.591733	-5.59729	2.18e-08	7.4e-07
Dmel\bft-RA	1023.54	2.25211	0.420078	5.36117	8.27e-08	2.11e-06
hme.let.7	35.2554	3.04092	0.63267	4.80648	1.54e-06	3.13e-05
Dana\miR-184-RB	242.85	1.35411	0.308734	4.386	1.15e-05	0.000196271
oha.miR.125b.5p	8.63607	3.166	0.793843	3.9882	6.66e-05	0.000970128
Dvir\miR-125-RA	6.27786	4.03901	1.07861	3.74465	0.000180645	0.00230322
Dana\miR-8-RA	1490.32	-1.041	0.300065	-3.46924	0.000521936	0.00591527
Dmel\mir-957-RA	13.4585	2.42601	0.71312	3.40197	0.000669016	0.00682396
aae.miR.276.3p	12.7121	1.7815	0.558932	3.18733	0.00143594	0.0133151
Dmel\mir-10-RB	30.4336	-1.23484	0.398309	-3.10019	0.00193393	0.014442
Dana\miR-9a-RA	134.918	-0.947236	0.306263	-3.09288	0.00198224	0.014442
aae.miR.305.5p	34.826	-1.06383	0.339884	-3.12999	0.0017481	0.014442
Dmel\mir-375-RA	7.07257	-2.34488	0.841623	-2.78614	0.00533401	0.0362713
Dmel\mir-33-RA	54.4865	-0.946953	0.350938	-2.69835	0.0069684	0.0418104
mse.let.7a	3.84097	3.60241	1.33473	2.69897	0.00695542	0.0418104
Dvir\miR-305-RA	51.1735	-1.16699	0.44851	-2.60192	0.00927028	0.0525316
Dana\miR-92b-RA	82.2553	-0.776118	0.30298	-2.56162	0.0104186	0.053135
Dana\miR-100-RA	8.03814	1.83133	0.710477	2.57761	0.00994858	0.053135
aae.miR.263a.5p	299.39	1.10452	0.450209	2.45334	0.0141536	0.0687462
Dmel\mir-927-RA	8.25047	1.99833	0.823744	2.42591	0.0152699	0.070797
Dvir\miR-283-RA	13.582	-1.20277	0.505836	-2.37778	0.0174173	0.0772418
hme.miR.8	55.7584	-0.923041	0.394099	-2.34216	0.0191727	0.0814841
chi.miR.125b.5p	5.14185	4.17153	1.81627	2.29675	0.021633	0.0882625
Dmel\mir-998-RA	3.9154	-2.67493	1.17943	-2.26798	0.0233304	0.0915269
ame.miR.317	38.4311	-1.0626	0.47485	-2.23777	0.0252362	0.0919319
hme.miR.305	11.5891	-1.31818	0.586774	-2.24649	0.0246727	0.0919319
Dana\miR-2b-RA	6.62521	1.669	0.757192	2.2042	0.0275106	0.0967615
Dvir\mir-375-RB	7.07642	-1.62393	0.744354	-2.18166	0.0291348	0.0990582
isc.miR.10_	5.71459	3.08881	1.48138	2.08509	0.037061	0.121943
Dmel\mir-10-RA	331.637	-0.827037	0.417216	-1.98228	0.0474483	0.151241
bfl.miR.184.3p	11.9912	1.13235	0.577374	1.9612	0.0498558	0.1541
Dana\miR-275-RA	588.147	0.976014	0.507483	1.92324	0.0544494	0.163348
Dana\miR-13b-2-RA	3.62682	2.10226	1.11019	1.8936	0.0582778	0.169838
bmo.miR.210	1.55265	3.56398	1.90576	1.87011	0.0614685	0.174161
gma.miR166a.3p	5.21894	7.2721	4.25494	1.70909	0.0874334	0.241033
aga.miR.11	76.0641	-0.726109	0.441298	-1.64539	0.0998885	0.268122
cel.miR.39.3p	1.42973	3.32529	2.04918	1.62274	0.104644	0.273684
aae.bantam.3p	46.0932	-0.732982	0.462724	-1.58406	0.11318	0.277282
Dana\miR-281-1-RA	1.66906	-2.41629	1.53177	-1.57744	0.114693	0.277282
tca.miR.283.5p	2.89285	-2.07948	1.32625	-1.56795	0.116893	0.277282
ppa.miR.16	2.14232	2.46483	1.53696	1.6037	0.10878	0.277282
Dmel\mir-981-RA	2.49947	1.87646	1.20992	1.5509	0.120926	0.280328
Dana\miR-11-RA	32.2916	-0.634916	0.413534	-1.53534	0.1247	0.282654
Dana\miR-315-RA	2.90352	-1.90881	1.32334	-1.44241	0.149185	0.330803
oan.miR.133a.3p	3.2789	1.91315	1.34424	1.42322	0.154672	0.33567
Dana\miR-316-RA	8.95823	-0.848369	0.621424	-1.3652	0.17219	0.358436
Dana\miR-281-1-RB	1.99536	-2.47772	1.80801	-1.37041	0.170559	0.358436
Dmel\mir-14-RA	71.4693	-0.526762	0.391419	-1.34578	0.178375	0.363885
aae.miR.317	4.22185	1.18501	0.898945	1.31822	0.187429	0.374858
dvi.miR.8.5p	77.0391	0.426159	0.332091	1.28326	0.199402	0.391134
Dana\miR-276a-RB	830.262	0.360251	0.301109	1.19642	0.231534	0.400279
Dana\miR-10-RA	40.1357	-0.536738	0.446065	-1.20327	0.228871	0.400279
bfl.miR.9.5p	28.9473	-0.648316	0.515879	-1.25672	0.208855	0.400279
Dana\miR-14-RA	10.9982	-0.855527	0.703242	-1.21655	0.223777	0.400279
Dana\miR-279-RA	16.7923	-0.579635	0.481304	-1.2043	0.228473	0.400279
Dana\miR-286-RA	1.777	-1.63889	1.36878	-1.19734	0.231175	0.400279
dme.miR.987.5p	2.10789	2.32291	1.88114	1.23485	0.216888	0.400279
Dvir\miR-31b-RA	5.7542	-0.933132	0.821258	-1.13622	0.255863	0.434968
dvi.miR.274	2.31681	2.3311	2.11422	1.10258	0.270208	0.451823
Dana\miR-31a-RA	444.464	-0.367696	0.351129	-1.04718	0.295016	0.483669
tur.miR.190.5p	2.99064	1.35684	1.3186	1.029	0.303479	0.483669
der.miR.2a	4.18832	0.911103	0.880038	1.0353	0.300529	0.483669
Dvir\mir-996-RA	5.83395	0.814384	0.803931	1.013	0.311059	0.488123
Dana\bantam-RA	285.718	-0.568743	0.619783	-0.917649	0.358803	0.515463
Dana\miR-277-RA	228.679	0.337333	0.357935	0.942443	0.345966	0.515463
Dmel\mir-252-RA	39.5438	0.509635	0.547009	0.931675	0.351505	0.515463
Dmel\mir-283-RA	1.78458	1.19202	1.26753	0.940426	0.346999	0.515463
Dana\miR-9b-RA	5.97352	0.756938	0.816697	0.926829	0.354016	0.515463
dsi.miR.932.5p	1.37089	1.87949	2.04421	0.919425	0.357874	0.515463
Dmel\mir-999-RA	20.2287	-0.5211	0.616745	-0.84492	0.398156	0.564054
Dmel\mir-970-RA	5.88439	0.657513	0.80282	0.819004	0.412784	0.576767
Dana\miR-305-RA	2.21352	-0.811714	1.0947	-0.741492	0.458395	0.623417
dvi.miR.125.3p	1.7219	1.06048	1.42151	0.746023	0.455653	0.623417
isc.miR.263a	21.5035	-0.376486	0.519473	-0.724746	0.468608	0.628921
Dmel\mir-995-RB	42.5316	-0.316333	0.445759	-0.709651	0.477921	0.63309
aae.miR.13.3p	10.4359	0.368715	0.56763	0.64957	0.51597	0.67473
Dmel\mir-190-RA	11.8407	0.40269	0.678415	0.593575	0.552797	0.696114
api.miR.275	11.2801	0.301035	0.503764	0.597572	0.550125	0.696114
tur.miR.317.3p	1.45515	-1.0441	1.73031	-0.603414	0.546233	0.696114
Dmel\mir-996-RA	13.1546	0.296906	0.521424	0.569414	0.569075	0.699345
dvi.miR.306.5p	3.62194	0.684741	1.18377	0.578439	0.562968	0.699345
dvi.miR.993.3p	1.74518	0.800472	1.45493	0.550181	0.582195	0.706951
Dana\miR-9c-RA	105	0.168765	0.400154	0.42175	0.673207	0.798455
dsi.miR.980.3p	1.82307	0.527549	1.24663	0.42318	0.672164	0.798455
hme.miR.277	101.004	-0.152274	0.386027	-0.394465	0.693238	0.812761
aga.miR.92a	4.44192	0.304994	0.796639	0.382851	0.70183	0.813485
aae.miR.2b	39.6381	0.110914	0.343824	0.322591	0.747005	0.837303
dwi.miR.306	2.70987	0.382419	1.15251	0.331815	0.740029	0.837303
dvi.miR.1000.5p	2.83559	0.341698	1.04449	0.327142	0.74356	0.837303
Dper\miR-31b-RA	1.75128	-0.340093	1.20694	-0.281782	0.778111	0.844333
dvi.miR.34.3p	3.9666	-0.530928	1.80665	-0.293874	0.768854	0.844333
lmi.miR.276.5p	1.74622	0.359758	1.25299	0.287119	0.774021	0.844333
aga.miR.1000	1.43069	-0.356146	1.39119	-0.256002	0.797949	0.856746
Dana\miR-276b-RB	170.699	-0.0685835	0.307445	-0.223076	0.823477	0.874944
Dvir\mir-998-RA	2.0383	-0.241047	1.21519	-0.198362	0.842762	0.886203
dvi.miR.9b.3p	6.24205	-0.145549	0.780447	-0.186495	0.852057	0.886835
aca.miR.9.5p	1.98748	0.145382	1.19317	0.121845	0.903022	0.930386
cqu.bantam.3p	5.59781	0.0198234	0.920972	0.0215245	0.982827	0.986064
Dana\miR-278-RA	3.94997	0.0238903	0.857908	0.0278472	0.977784	0.986064
Dmel\mir-988-RA	4.31735	0.0141341	0.80918	0.0174672	0.986064	0.986064
xtr.miR.22.3p	0.4155	0.860179	3.6768	0.233948	0.815026	NA
oan.miR.148.3p	0	NA	NA	NA	NA	NA
Dmel\mir-958-RA	0.50624	-2.18061	2.19496	-0.993466	0.320483	NA
ssc.miR.192	0	NA	NA	NA	NA	NA
tch.miR.26a.5p	0	NA	NA	NA	NA	NA
Dana\miR-1-RA	1.10508	2.5137	1.97804	1.2708	0.203799	NA
dme.miR.281.1.5p	0.170258	0.390765	4.40736	0.088662	0.929351	NA
tch.miR.30a.5p	0	NA	NA	NA	NA	NA
tur.miR.10.5p	0	NA	NA	NA	NA	NA
ccr.miR.143	0	NA	NA	NA	NA	NA
bma.miR.34	0.738815	-1.75547	1.9575	-0.896795	0.369828	NA
mse.miR.317	0.99924	-1.12197	1.73753	-0.645728	0.518455	NA
Dana\miR-31b-RA	0.390451	-0.276706	2.78961	-0.0991915	0.920986	NA
dme.miR.263a.3p	1.3204	-0.479601	1.87404	-0.255918	0.798014	NA
mse.miR.2779	1.20829	0.389895	1.81302	0.215052	0.829727	NA
hsa.miR.143.3p	0	NA	NA	NA	NA	NA
cqu.miR.275	0.67874	-1.08157	1.87829	-0.575824	0.564734	NA
eca.miR.126.5p	0	NA	NA	NA	NA	NA
mmu.miR.27b.3p	0	NA	NA	NA	NA	NA
aae.miR.252.5p	0.932217	0.0390842	1.99908	0.0195511	0.984401	NA
dvi.miR.996.3p	0.635835	0.470371	2.04455	0.230061	0.818044	NA
str.miR.34a.5p	0.300102	-1.54368	3.30162	-0.467552	0.640105	NA
dme.miR.34.5p	0.327251	1.35252	4.09973	0.329904	0.741472	NA
hsa.miR.186.5p	0	NA	NA	NA	NA	NA
lmi.miR.8.3p	0.899827	0.477916	1.69652	0.281703	0.778171	NA
cgr.miR.1260	0.848844	2.64922	2.23419	1.18577	0.235714	NA
cqu.miR.281.3p	0.26288	1.3525	4.32373	0.312809	0.754426	NA
aae.miR.92a.3p	0.340544	0.612126	3.86422	0.158409	0.874135	NA
bta.miR.22.3p	0	NA	NA	NA	NA	NA
dme.miR.iab.4.5p	0.650939	0.887656	2.22753	0.398494	0.690266	NA
dme.miR.124.5p	0.771036	-1.2633	1.79046	-0.705574	0.480453	NA
bta.miR.30a.5p	0	NA	NA	NA	NA	NA
eca.miR.423.5p	0	NA	NA	NA	NA	NA
ssc.miR.21	0.369736	0.346759	3.88546	0.0892451	0.928887	NA
dya.miR.184.5p	0.411638	-0.635866	2.79541	-0.227468	0.82006	NA
ppy.miR.92	0	NA	NA	NA	NA	NA
dvi.miR.34.5p	0.296665	0.232046	4.12495	0.0562543	0.955139	NA
chi.miR.100.5p	0	NA	NA	NA	NA	NA
bta.miR.191	0	NA	NA	NA	NA	NA
chi.miR.22.3p	0.120484	0.390777	4.40736	0.0886648	0.929348	NA
dvi.miR.965.3p	0.655356	-2.02971	1.88185	-1.07857	0.280779	NA
dme.miR.956.3p	0	NA	NA	NA	NA	NA
cfa.miR.125a	0.0666563	0.390785	4.40736	0.0886666	0.929347	NA
tca.miR.190.5p	0.373494	1.35254	3.24382	0.416959	0.676708	NA
dmo.miR.318	0.299074	1.32968	3.46484	0.383764	0.701153	NA
dme.miR.996.5p	0.377991	-1.80135	3.08764	-0.583407	0.559619	NA
api.miR.8	0.143332	-0.227966	4.39092	-0.0519177	0.958594	NA
api.miR.263a	0.432354	2.22554	3.13509	0.709881	0.477778	NA
mne.miR.184	0.103471	1.35252	4.40736	0.306877	0.758937	NA
lva.miR.137.3p	0.199168	-0.478198	3.78505	-0.126338	0.899464	NA
sko.miR.315	0.567886	-0.992896	2.33527	-0.425174	0.67071	NA
tca.miR.252a.5p	0.530207	1.44296	2.29692	0.628215	0.529863	NA
ssa.miR.30c.5p	0	NA	NA	NA	NA	NA
api.miR.2a	0.504269	-1.65353	2.60886	-0.633814	0.526202	NA
nvi.miR.283	0.449935	-1.54039	2.69511	-0.571548	0.567629	NA
dme.miR.9a.3p	0.501935	1.33358	2.62653	0.507735	0.611639	NA
ola.miR.192.5p	0	NA	NA	NA	NA	NA
mdo.miR.26.5p	0	NA	NA	NA	NA	NA
dps.miR.995.3p	0.0610117	0.390785	4.40736	0.0886666	0.929347	NA
xtr.miR.10b	0	NA	NA	NA	NA	NA
tgu.miR.142.5p	0	NA	NA	NA	NA	NA
dvi.miR.2a.2.5p	0.404453	-1.42338	2.37079	-0.600383	0.548251	NA
aae.miR.308.3p	0.105563	1.35252	4.40736	0.306877	0.758937	NA
hsa.miR.151a.5p	0	NA	NA	NA	NA	NA
dps.miR.927.3p	0.267045	1.35251	4.40736	0.306875	0.758939	NA
aga.miR.92b	0.0443543	0.390785	4.40736	0.0886666	0.929347	NA
mse.miR.2b	0.513807	1.33504	2.44968	0.544985	0.585764	NA
hsa.miR.1246	0	NA	NA	NA	NA	NA
mmu.miR.99b.5p	0.114839	0.390777	4.40736	0.0886648	0.929348	NA
chi.miR.26b.5p	0	NA	NA	NA	NA	NA
oar.miR.30a.5p	0	NA	NA	NA	NA	NA
bmo.miR.279a	0.369968	-0.984159	2.74013	-0.359165	0.719471	NA
dsi.miR.981.3p	0.288723	1.35251	4.40736	0.306876	0.758937	NA
atr.miR166b	0.606468	-0.60503	4.22746	-0.143119	0.886196	NA
aca.let.7f.5p	0	NA	NA	NA	NA	NA
cfa.miR.199	0	NA	NA	NA	NA	NA
nvi.miR.31a	0.214603	1.35251	4.40736	0.306875	0.758938	NA
aca.miR.101.3p	0	NA	NA	NA	NA	NA
sko.miR.252a	0.292563	-0.604844	4.19451	-0.144199	0.885343	NA
pxy.miR.10.3p	0	NA	NA	NA	NA	NA
cfa.miR.486	0	NA	NA	NA	NA	NA
dvi.miR.281.2.5p	0.0610117	0.390785	4.40736	0.0886666	0.929347	NA
mdo.miR.186.5p	0	NA	NA	NA	NA	NA
dpu.miR.31	0.146282	0.390768	4.40736	0.0886627	0.92935	NA
mdo.miR.22.3p	0	NA	NA	NA	NA	NA
dvi.miR.282.5p	0.105366	-0.414054	4.37705	-0.0945967	0.924635	NA
gga.miR.30a.5p	0	NA	NA	NA	NA	NA
ggo.let.7f	0	NA	NA	NA	NA	NA
der.miR.6	0.15443	1.35251	4.40736	0.306875	0.758939	NA
aae.miR.31	0.183895	2.36106	4.4017	0.536396	0.591685	NA
gga.miR.194	0	NA	NA	NA	NA	NA
cgr.miR.192	0	NA	NA	NA	NA	NA
api.miR.929	0.107654	1.35252	4.40736	0.306878	0.758936	NA
mml.miR.130a.3p	0.0335342	1.35253	4.40736	0.306879	0.758935	NA
chi.miR.99a.5p	0	NA	NA	NA	NA	NA
dpu.miR.92	0.0666563	0.390785	4.40736	0.0886666	0.929347	NA
mmu.let.7i.5p	0	NA	NA	NA	NA	NA
gga.miR.30c.5p	0	NA	NA	NA	NA	NA
dme.miR.274.5p	1.23533	2.33702	2.32548	1.00496	0.314916	NA
bta.miR.21.5p	0	NA	NA	NA	NA	NA
mse.miR.263b	0.686867	3.18711	2.94379	1.08266	0.278961	NA
ptr.miR.26b	0	NA	NA	NA	NA	NA
isc.bantam	0.174311	0.390773	4.40736	0.0886637	0.929349	NA
dme.miR.965.3p	0.0538272	1.35253	4.40736	0.306879	0.758935	NA
oar.miR.21	0	NA	NA	NA	NA	NA
dme.miR.100.3p	0.30308	1.39932	4.4017	0.317904	0.750558	NA
ggo.miR.148a	0	NA	NA	NA	NA	NA
hsa.miR.25.3p	0	NA	NA	NA	NA	NA
tur.miR.263a.5p	0	NA	NA	NA	NA	NA
lmi.miR.210.3p	0.596534	1.35254	3.03517	0.445624	0.655869	NA
hsa.miR.141.3p	0.242068	2.36107	4.4017	0.536398	0.591683	NA
ngi.miR.210	0.677782	0.390782	2.35176	0.166166	0.868026	NA
hme.miR.190	0.315495	0.390765	4.40736	0.088662	0.929351	NA
dvi.miR.929.5p	0.0538272	1.35253	4.40736	0.306879	0.758935	NA
bta.miR.2904	0	NA	NA	NA	NA	NA
