# Supplementary material for: Identification and Characterization of Small RNA Markers of Age in the Blow Fly Cochliomyia macellaria (Fabricius) (Diptera: Calliphoridae)
Source: Insects. 2022 Oct 18;13(10):948. doi: 10.3390/insects13100948 (PMC9603907; doi:10.3390/insects13100948)
Supplement: Supplementary file 1 [file insects-13-00948-s001.zip › Supplemental Data/Table S6.xlsx]

## Sheet: Sheet1
Table S6: DESeq2 Reults for Selection EPF Samples
	baseMean	log2FoldChange	lfcSE	stat	pvalue	padj
Dana\miR-8-RA	6657.05	-1.97523	0.189783	-10.4078	2.28342e-25	2.48893e-23
Dana\bantam-RA	246.94	-4.02046	0.418605	-9.60443	7.65801e-22	4.17362e-20
hme.miR.8	166.213	-2.33652	0.342099	-6.82996	8.49368e-12	3.08604e-10
isc.miR.10_	92.4093	6.81033	1.13467	6.00203	1.94865e-09	5.31008e-08
Dmel\mir-33-RA	246.255	-1.60056	0.277534	-5.76706	8.06673e-09	1.75855e-07
Dvir\miR-305-RA	95.0368	-4.70943	0.855997	-5.50169	3.76166e-08	6.83369e-07
cel.miR.39.3p	19.7134	8.46477	1.6155	5.23972	1.60822e-07	2.50423e-06
ppa.miR.16	34.5869	6.6936	1.33353	5.01947	5.18129e-07	7.05951e-06
aae.bantam.3p	60.5464	-2.70455	0.547616	-4.93877	7.86172e-07	9.52141e-06
Dana\miR-184-RB	474.35	1.57771	0.321892	4.90138	9.51677e-07	1.03733e-05
aae.miR.305.5p	155.275	-1.56277	0.320447	-4.87685	1.07796e-06	1.06816e-05
mmu.miR.99b.5p	7.33321	7.06671	1.47055	4.8055	1.54369e-06	1.40218e-05
Dana\miR-277-RA	61.1732	1.59546	0.347729	4.58825	4.46986e-06	3.7478e-05
Dana\miR-275-RA	765.493	0.851993	0.209323	4.07023	4.69675e-05	0.000341297
Dana\miR-281-1-RA	23.9961	-5.00924	1.22604	-4.0857	4.39434e-05	0.000341297
Dmel\bft-RA	1102.69	0.939377	0.237172	3.96074	7.47178e-05	0.000509015
Dana\miR-279-RA	15.6584	-4.54314	1.24243	-3.65664	0.00025554	0.00163846
Dana\miR-9c-RA	43.1504	-2.56581	0.747489	-3.43257	0.000597888	0.00353645
Dvir\miR-315a-RA	33.5375	-3.45225	1.00817	-3.42427	0.000616446	0.00353645
hme.miR.305	29.6782	-3.5731	1.05273	-3.39411	0.000688524	0.00375246
xtr.miR.22.3p	76.3946	-1.98438	0.600768	-3.30308	0.000956305	0.00496368
hme.miR.277	28.5249	1.59496	0.521147	3.06047	0.00220989	0.010949
Dmel\mir-190-RA	31.0657	1.27081	0.421761	3.01311	0.00258585	0.0122547
aga.miR.92a	9.06359	2.31578	0.772464	2.99791	0.0027184	0.0123461
Dmel\mir-999-RA	16.6146	-3.71319	1.24637	-2.9792	0.00288999	0.0126003
Dana\miR-92b-RA	298.789	1.69707	0.576088	2.94585	0.0032207	0.0135022
aae.miR.263a.5p	764.078	0.662777	0.235095	2.81919	0.00481449	0.0194363
Dmel\mir-958-RA	22.9617	-3.10651	1.1362	-2.73412	0.0062548	0.0227258
Dana\miR-31b-RA	3.94907	3.36798	1.22813	2.74237	0.00609973	0.0227258
aae.miR.92a.3p	3.27244	3.90908	1.41984	2.75317	0.00590205	0.0227258
dvi.miR.8.5p	220.457	0.929536	0.354516	2.62198	0.00874194	0.0307378
tch.miR.26a.5p	6.06724	-3.63795	1.40064	-2.59734	0.00939487	0.0318198
oan.miR.133a.3p	4.09042	3.27212	1.264	2.58871	0.00963352	0.0318198
Dmel\mir-252-RA	78.9675	1.22537	0.478336	2.56173	0.0104151	0.0327429
oan.miR.148.3p	17.1087	-2.92232	1.14222	-2.55846	0.0105138	0.0327429
dme.miR.281.1.5p	7.40425	-3.20166	1.29573	-2.47094	0.0134757	0.0408014
Dana\miR-1-RA	5.59169	-3.30228	1.41108	-2.34024	0.0192712	0.0567719
ppy.miR.92	3.54308	2.57702	1.11407	2.31316	0.020714	0.0594165
cqu.bantam.3p	8.88789	-2.84322	1.26444	-2.24861	0.0245375	0.0685791
hsa.miR.141.3p	2.28453	6.31406	2.92998	2.15498	0.0311633	0.0849199
Dmel\mir-996-RA	12.3458	-2.32612	1.09806	-2.1184	0.0341414	0.0907662
Dana\miR-305-RA	10.9801	-2.70414	1.2865	-2.10193	0.035559	0.0922841
ssc.miR.192	4.0615	-3.05428	1.47913	-2.06491	0.0389311	0.0986859
bfl.miR.184.3p	22.4208	1.01998	0.501013	2.03583	0.0417675	0.103469
tca.miR.252a.5p	1.73668	3.02082	1.51125	1.99889	0.0456206	0.110503
ssc.miR.21	4.64494	2.46969	1.27765	1.93299	0.053237	0.126148
cgr.miR.1260	2.46904	2.7408	1.43301	1.91262	0.0557969	0.129401
dvi.miR.9b.3p	3.43449	-2.52963	1.34531	-1.88033	0.0600636	0.136394
Dana\miR-286-RA	11.3196	1.14225	0.629367	1.81491	0.0695371	0.154685
dme.miR.34.5p	3.16192	2.58722	1.50615	1.71777	0.0858389	0.187129
Dmel\mir-998-RA	10.6835	-1.86164	1.09699	-1.69703	0.0896902	0.191691
Dmel\mir-10-RB	342.396	-0.478634	0.289233	-1.65483	0.097958	0.203019
Dvir\mir-375-RB	26.1185	-0.978422	0.592584	-1.65111	0.0987159	0.203019
tca.miR.283.5p	6.23625	-2.07016	1.30781	-1.58292	0.11344	0.228981
api.miR.275	12.7863	-1.42811	0.921163	-1.55033	0.121063	0.239924
Dvir\miR-283-RA	56.8093	-0.54085	0.359856	-1.50296	0.132849	0.258581
tch.miR.30a.5p	4.97996	-1.92195	1.32937	-1.44577	0.148242	0.283481
Dmel\mir-988-RA	3.10778	1.69757	1.21332	1.39911	0.16178	0.304036
Dana\miR-315-RA	2.42348	-2.33149	1.71981	-1.35567	0.175206	0.320768
der.miR.2a	2.17533	-1.9086	1.41232	-1.35139	0.17657	0.320768
Dmel\mir-375-RA	25.4297	-0.703764	0.563155	-1.24968	0.211416	0.377776
Dana\miR-9a-RA	109.134	-0.55198	0.449822	-1.22711	0.219782	0.380257
Dana\miR-278-RA	5.37337	1.1171	0.907368	1.23115	0.218267	0.380257
Dmel\mir-14-RA	146.559	-0.548606	0.456904	-1.2007	0.229866	0.38578
dvi.miR.34.3p	6.7491	-1.38851	1.15688	-1.20022	0.230052	0.38578
Dana\miR-276a-RB	738.344	0.301792	0.255063	1.18321	0.236727	0.390959
dvi.miR.1000.5p	2.16276	1.56509	1.35489	1.15515	0.248031	0.403512
mse.miR.317	2.91067	1.4372	1.29355	1.11106	0.266544	0.427255
Dana\miR-9b-RA	3.28184	1.23866	1.13382	1.09247	0.274628	0.433832
Dvir\mir-996-RA	5.809	0.908923	0.879163	1.03385	0.301206	0.46902
aae.miR.2b	27.3554	0.541531	0.533035	1.01594	0.309659	0.472231
aae.miR.317	4.86444	1.2392	1.2255	1.01118	0.311932	0.472231
Dana\miR-31a-RA	352.6	-0.287047	0.312109	-0.919702	0.357728	0.487405
Dmel\mir-995-RB	74.8911	0.336491	0.360079	0.934492	0.35005	0.487405
Dper\miR-31b-RA	27.1243	0.877815	0.944799	0.929103	0.352836	0.487405
tur.miR.10.5p	7.39409	1.05838	1.10128	0.961043	0.336531	0.487405
bma.miR.34	2.86654	1.28508	1.32186	0.972173	0.330964	0.487405
dvi.miR.996.3p	1.93671	-1.49505	1.61572	-0.925317	0.354801	0.487405
aga.miR.1000	1.86298	1.37272	1.48278	0.925777	0.354562	0.487405
bta.miR.22.3p	2.3442	1.31667	1.37279	0.959115	0.337501	0.487405
aae.miR.276.3p	11.2781	0.737954	0.817548	0.902642	0.366716	0.493482
dvi.miR.306.5p	3.10595	1.18787	1.34823	0.881057	0.378287	0.496787
dmo.miR.318	1.69488	1.52965	1.72289	0.88784	0.374627	0.496787
Dana\miR-281-1-RB	6.24447	-0.963487	1.13925	-0.845722	0.397708	0.516073
Dmel\mir-283-RA	7.50564	-0.798296	0.963558	-0.828488	0.407394	0.522423
tur.miR.190.5p	6.16293	0.703052	0.985223	0.713597	0.475477	0.602639
Dana\miR-2b-RA	4.65258	0.696086	1.04007	0.66927	0.503323	0.6306
aga.miR.11	136.688	-0.179463	0.287315	-0.624623	0.532219	0.659225
Dmel\mir-927-RA	3.13581	0.82935	1.37034	0.605214	0.545037	0.667517
Dana\miR-10-RA	277.632	0.169319	0.306079	0.553187	0.580135	0.702608
Dmel\mir-10-RA	4290.26	0.129422	0.299841	0.431636	0.666006	0.777343
ame.miR.317	225.722	-0.186651	0.452074	-0.412877	0.679697	0.777343
Dvir\miR-31b-RA	19.4675	-0.279505	0.704998	-0.396462	0.691764	0.777343
isc.miR.263a	25.0342	0.228526	0.564112	0.405108	0.685398	0.777343
Dana\miR-316-RA	27.6081	0.189848	0.436286	0.435146	0.663456	0.777343
aae.miR.13.3p	15.0502	0.2512	0.632942	0.396876	0.691459	0.777343
aca.miR.9.5p	1.70438	0.685129	1.57953	0.433755	0.664467	0.777343
Dana\miR-276b-RB	23.9265	0.236649	0.728946	0.324646	0.745449	0.829122
Dvir\mir-998-RA	4.00302	0.294681	1.07786	0.273394	0.784551	0.861552
mmu.miR.27b.3p	2.08422	-0.393627	1.48107	-0.265773	0.790414	0.861552
eca.miR.126.5p	1.97057	-0.322696	1.44556	-0.223232	0.823355	0.888571
Dmel\mir-970-RA	7.80296	-0.174969	0.935925	-0.186947	0.851702	0.910152
Dana\miR-11-RA	51.9741	-0.0700928	0.429154	-0.163328	0.87026	0.920955
tur.miR.317.3p	7.15574	0.151704	1.01884	0.148898	0.881634	0.92402
Dmel\mir-957-RA	2.7531	-0.173606	1.60381	-0.108246	0.9138	0.939663
Dana\miR-13b-2-RA	2.83566	0.166186	1.4235	0.116745	0.907062	0.939663
Dana\miR-14-RA	28.5168	-0.0506087	0.541418	-0.0934744	0.925527	0.942826
bfl.miR.9.5p	18.5206	0.0528192	0.850234	0.0621231	0.950465	0.959265
dme.miR.iab.4.5p	2.05394	-0.0189208	1.62548	-0.0116401	0.990713	0.990713
Dana\let-7-RA	1.05055	3.52549	2.89026	1.21978	0.222548	NA
Dana\miR-125-RA	0.217049	1.26829	4.00545	0.316641	0.751516	NA
hme.let.7	0.0727012	1.7927	4.02517	0.445372	0.656051	NA
ccr.miR.143	1.48654	-1.25015	1.72399	-0.725146	0.468362	NA
oha.miR.125b.5p	0.895238	5.08144	4.05639	1.2527	0.210315	NA
Dana\miR-100-RA	0	NA	NA	NA	NA	NA
dwi.miR.306	1.09794	-0.401541	1.66874	-0.240625	0.809846	NA
dme.miR.263a.3p	1.5008	-0.889954	1.69268	-0.525767	0.59905	NA
Dmel\mir-981-RA	0.608872	-0.290909	2.49707	-0.1165	0.907256	NA
Dvir\miR-125-RA	0.0827859	2.47865	4.06322	0.610021	0.541848	NA
dvi.miR.993.3p	1.54326	0.541282	1.52591	0.354728	0.722793	NA
mse.miR.2779	0.846659	2.01461	1.95489	1.03055	0.302754	NA
hsa.miR.143.3p	0.94012	-0.456868	1.76338	-0.259087	0.795568	NA
cqu.miR.275	1.59187	-0.893222	1.73534	-0.514725	0.606746	NA
aae.miR.252.5p	1.60031	0.683663	1.58014	0.432661	0.665261	NA
str.miR.34a.5p	0.609186	-0.271535	2.08115	-0.130474	0.896192	NA
lmi.miR.276.5p	0.996781	-0.926402	1.59932	-0.579248	0.562422	NA
hsa.miR.186.5p	1.53198	-0.00795694	1.58102	-0.00503278	0.995984	NA
lmi.miR.8.3p	1.11511	-0.558474	1.61276	-0.346285	0.729128	NA
gma.miR166a.3p	0.676334	1.85578	2.54389	0.729506	0.465692	NA
cqu.miR.281.3p	0.704665	-0.0113534	2.0487	-0.00554175	0.995578	NA
dme.miR.124.5p	1.05456	0.685896	2.11224	0.324725	0.74539	NA
bta.miR.30a.5p	1.06038	-1.03846	1.81319	-0.572725	0.566831	NA
eca.miR.423.5p	1.35496	-1.25728	1.52478	-0.824565	0.409619	NA
dya.miR.184.5p	0.535037	0.961784	2.85444	0.336943	0.73616	NA
mse.let.7a	0.0246846	3.5052	4.08046	0.859022	0.390328	NA
dvi.miR.34.5p	1.03852	2.02024	1.99245	1.01395	0.310609	NA
chi.miR.125b.5p	0.306737	1.84851	2.427	0.761644	0.446272	NA
chi.miR.100.5p	0.895172	-0.459194	1.83736	-0.24992	0.802649	NA
dsi.miR.980.3p	0.539506	0.405313	1.91468	0.211688	0.832351	NA
bta.miR.191	0.723798	0.326523	1.96758	0.165951	0.868195	NA
chi.miR.22.3p	0.587228	0.274444	2.18537	0.125582	0.900062	NA
dvi.miR.965.3p	0.6548	-0.0655473	2.07446	-0.0315973	0.974793	NA
dme.miR.956.3p	0.489016	0.398333	1.96583	0.202629	0.839425	NA
cfa.miR.125a	0.883274	-0.578776	1.86136	-0.310942	0.755845	NA
dme.miR.987.5p	0.725447	-0.0808385	2.16725	-0.0373001	0.970246	NA
tca.miR.190.5p	1.09506	0.787346	1.727	0.455903	0.64846	NA
dme.miR.996.5p	0.586102	-0.311846	2.34836	-0.132793	0.894357	NA
api.miR.8	1.00284	-0.650762	1.73214	-0.375697	0.707142	NA
api.miR.263a	0.639983	2.37946	2.61245	0.910818	0.362391	NA
mne.miR.184	0.550144	0.186553	2.82982	0.0659239	0.947438	NA
dvi.miR.125.3p	0.131329	2.31707	4.05274	0.571729	0.567505	NA
lva.miR.137.3p	1.04746	-0.801604	1.60932	-0.498101	0.618413	NA
dsi.miR.932.5p	0.0246846	3.5052	4.08046	0.859022	0.390328	NA
sko.miR.315	0.297733	0.505282	3.66305	0.13794	0.890288	NA
ssa.miR.30c.5p	0.394545	0.344298	2.67842	0.128545	0.897718	NA
api.miR.2a	0.606033	-0.106091	2.18837	-0.0484793	0.961334	NA
nvi.miR.283	0.86035	-0.44991	1.73643	-0.259101	0.795558	NA
dme.miR.9a.3p	0.342713	1.35856	2.98718	0.454797	0.649256	NA
ola.miR.192.5p	0.458302	0.154511	2.26632	0.0681773	0.945645	NA
mdo.miR.26.5p	0.447988	0.971004	2.40099	0.404418	0.685905	NA
dps.miR.995.3p	0.716242	-0.0833412	2.06109	-0.0404355	0.967746	NA
xtr.miR.10b	0.5787	3.54618	2.58392	1.3724	0.169939	NA
tgu.miR.142.5p	0.329446	1.3927	2.87371	0.484635	0.627935	NA
dvi.miR.2a.2.5p	0.173968	1.44842	3.19775	0.452952	0.650583	NA
dvi.miR.274	0.0363506	2.47866	4.06322	0.610024	0.541846	NA
aae.miR.308.3p	0.358675	0.573182	2.89484	0.198001	0.843044	NA
hsa.miR.151a.5p	0.140273	1.08644	4.00003	0.271608	0.785923	NA
dps.miR.927.3p	0.12207	1.79269	4.02517	0.44537	0.656053	NA
aga.miR.92b	0.737235	3.44951	3.13533	1.10021	0.271243	NA
mse.miR.2b	0	NA	NA	NA	NA	NA
hsa.miR.1246	0.421951	0.365558	2.2973	0.159125	0.87357	NA
chi.miR.26b.5p	0.165572	1.79268	4.02517	0.445368	0.656053	NA
oar.miR.30a.5p	0.309305	0.575251	2.85915	0.201197	0.840545	NA
bmo.miR.279a	0.187235	1.35692	4.00833	0.338526	0.734966	NA
dsi.miR.981.3p	0.182932	1.93293	4.03168	0.479435	0.631629	NA
bmo.miR.210	0	NA	NA	NA	NA	NA
atr.miR166b	0.472304	4.46698	4.08046	1.09473	0.273636	NA
aca.let.7f.5p	0.112933	1.93294	4.03168	0.479438	0.631627	NA
cfa.miR.199	0.30641	0.8884	2.88957	0.30745	0.758501	NA
nvi.miR.31a	0.12161	3.50519	4.08046	0.859019	0.39033	NA
aca.miR.101.3p	0.621927	-0.410487	1.9229	-0.213473	0.830958	NA
sko.miR.252a	0.0559061	2.59706	4.07158	0.63785	0.523571	NA
pxy.miR.10.3p	0.36642	0.798298	2.95233	0.270396	0.786856	NA
cfa.miR.486	0.349785	0.10387	3.61188	0.0287578	0.977058	NA
dvi.miR.281.2.5p	0.210426	3.50518	4.08046	0.859018	0.390331	NA
mdo.miR.186.5p	0.360044	0.0553621	3.59816	0.0153862	0.987724	NA
dpu.miR.31	0.291772	0.882939	3.07314	0.287308	0.773876	NA
mdo.miR.22.3p	0.261883	1.03794	2.49368	0.416228	0.677243	NA
dvi.miR.282.5p	0.220403	1.42782	2.55242	0.559398	0.57589	NA
gga.miR.30a.5p	0.561627	2.81193	2.53453	1.10945	0.267237	NA
ggo.let.7f	0.0675721	1.86105	4.02827	0.461998	0.644083	NA
der.miR.6	0.0312215	2.59707	4.07159	0.637852	0.52357	NA
aae.miR.31	0.117555	3.50519	4.08046	0.859019	0.39033	NA
gga.miR.194	0.296287	0.338304	2.81158	0.120325	0.904225	NA
cgr.miR.192	0.16768	1.26831	4.00545	0.316646	0.751512	NA
api.miR.929	0.404649	1.5368	2.40478	0.63906	0.522784	NA
mml.miR.130a.3p	1.02657	3.91818	3.67823	1.06524	0.286769	NA
chi.miR.99a.5p	0.250465	0.772231	3.91673	0.197162	0.843701	NA
dpu.miR.92	0.116941	1.86104	4.02827	0.461996	0.644085	NA
mmu.let.7i.5p	0.128607	1.41136	4.01018	0.351945	0.724879	NA
gga.miR.30c.5p	0.0727012	1.7927	4.02517	0.445372	0.656051	NA
dme.miR.274.5p	0	NA	NA	NA	NA	NA
bta.miR.21.5p	0.099859	3.50519	4.08046	0.85902	0.39033	NA
mse.miR.263b	0	NA	NA	NA	NA	NA
ptr.miR.26b	0.151469	3.50519	4.08046	0.859019	0.39033	NA
isc.bantam	0.138692	1.85809	3.389	0.548271	0.583506	NA
dme.miR.965.3p	0.171495	0.862839	3.99421	0.216022	0.82897	NA
oar.miR.21	0.119137	1.79269	4.02517	0.44537	0.656052	NA
dme.miR.100.3p	0	NA	NA	NA	NA	NA
ggo.miR.148a	0.0805906	2.59706	4.07158	0.637849	0.523572	NA
hsa.miR.25.3p	0.228254	2.31703	4.05274	0.571719	0.567512	NA
tur.miR.263a.5p	0.209812	1.85626	3.11892	0.595161	0.551736	NA
lmi.miR.210.3p	1.19981	5.36636	4.03972	1.3284	0.184046	NA
ngi.miR.210	0	NA	NA	NA	NA	NA
hme.miR.190	0.118349	1.5133	4.01383	0.377021	0.706158	NA
dvi.miR.929.5p	0.310792	1.84755	2.36976	0.779636	0.435605	NA
bta.miR.2904	0.16768	1.26831	4.00545	0.316646	0.751512	NA
