# Supplementary material for: Identification and Characterization of Small RNA Markers of Age in the Blow Fly Cochliomyia macellaria (Fabricius) (Diptera: Calliphoridae)
Source: Insects. 2022 Oct 18;13(10):948. doi: 10.3390/insects13100948 (PMC9603907; doi:10.3390/insects13100948)
Supplement: Supplementary file 1 [file insects-13-00948-s001.zip › Supplemental Data/Table S7.xlsx]

## Sheet: Sheet1
Table S7: DESeq2 Results for Selection MP2 Samples
	baseMean	log2FoldChange	lfcSE	stat	pvalue	padj
Dana\let-7-RA	153.422	7.51934	0.621569	12.0974	1.09065e-33	1.61416e-31
hme.let.7	88.3509	7.87923	0.752515	10.4705	1.17976e-25	8.7302e-24
Dana\miR-125-RA	114.855	7.30756	0.718222	10.1745	2.57673e-24	1.27119e-22
Dmel\mir-10-RB	206.873	-2.07344	0.282701	-7.33439	2.22741e-13	8.24141e-12
Dmel\mir-10-RA	3363.52	-1.84306	0.27052	-6.81303	9.55647e-12	2.82872e-10
Dana\bantam-RA	239.368	-3.57942	0.536712	-6.66916	2.57264e-11	5.87379e-10
Dmel\mir-14-RA	150.162	-3.48913	0.524061	-6.65788	2.77814e-11	5.87379e-10
oha.miR.125b.5p	19.4982	7.19531	1.15539	6.22761	4.73594e-10	8.7615e-09
Dvir\miR-315a-RA	37.3541	-4.70639	0.804895	-5.84721	4.9988e-09	8.22025e-08
hme.miR.8	127.035	-2.14599	0.37579	-5.71063	1.1256e-08	1.66588e-07
Dana\miR-8-RA	3971.31	-1.53872	0.280404	-5.48751	4.07642e-08	5.48464e-07
Dvir\miR-305-RA	93.9391	-3.54039	0.653889	-5.41436	6.15096e-08	7.18366e-07
Dvir\miR-125-RA	12.7526	6.53672	1.20831	5.40979	6.30997e-08	7.18366e-07
Dana\miR-100-RA	9.79336	5.68367	1.08349	5.24573	1.55668e-07	1.64563e-06
api.miR.275	50.0023	1.91663	0.373115	5.13684	2.79403e-07	2.75678e-06
aae.bantam.3p	54.7039	-3.12458	0.654509	-4.77393	1.80661e-06	1.64304e-05
Dana\miR-14-RA	27.707	-4.58182	0.961531	-4.76513	1.88727e-06	1.64304e-05
dvi.miR.34.3p	23.8357	-4.1558	0.939588	-4.423	9.73376e-06	8.00331e-05
aae.miR.305.5p	87.6245	-2.03221	0.484442	-4.19495	2.72932e-05	0.000212599
mse.let.7a	4.95513	6.82911	1.63247	4.18329	2.87315e-05	0.000212613
Dmel\mir-927-RA	17.7732	2.70631	0.658155	4.11197	3.92303e-05	0.000276481
Dana\miR-275-RA	1753.69	1.70763	0.432584	3.94751	7.89684e-05	0.000531242
Dmel\mir-33-RA	160.788	-1.4596	0.395196	-3.69335	0.00022132	0.00142415
hme.miR.305	28.014	-2.68227	0.733635	-3.65614	0.00025604	0.00157891
Dana\miR-281-1-RA	12.9387	-4.47791	1.33218	-3.36134	0.000775667	0.00459195
Dana\miR-10-RA	331.37	-1.06021	0.318051	-3.33345	0.000857773	0.00473312
cqu.bantam.3p	9.64713	-4.21096	1.26394	-3.3316	0.000863475	0.00473312
Dvir\mir-996-RA	15.1285	1.70094	0.526633	3.22984	0.00123859	0.00654681
cgr.miR.1260	6.78266	3.71504	1.15707	3.21072	0.00132405	0.00675721
Dana\miR-9c-RA	75.6013	1.25138	0.394632	3.17101	0.00151909	0.00702581
Dvir\miR-283-RA	38.1493	-1.38962	0.436863	-3.18091	0.00146811	0.00702581
mse.miR.2779	5.89138	3.45093	1.08557	3.17891	0.00147832	0.00702581
Dmel\bft-RA	4006.36	1.72478	0.55917	3.08453	0.00203873	0.00914338
Dper\miR-31b-RA	22.6444	-2.84977	0.939202	-3.03424	0.0024114	0.0104967
Dana\miR-281-1-RB	4.39941	-4.18427	1.40906	-2.96955	0.00298232	0.012611
dvi.miR.125.3p	3.1898	6.17492	2.14381	2.88034	0.00397241	0.016331
Dana\miR-92b-RA	362.352	-0.990568	0.348975	-2.83851	0.00453247	0.0178692
ame.miR.317	177.464	-1.84145	0.64963	-2.83462	0.00458804	0.0178692
Dvir\miR-31b-RA	22.7991	-1.82627	0.64965	-2.81115	0.00493642	0.0187331
Dana\miR-316-RA	22.1384	-1.76357	0.639108	-2.75942	0.00579037	0.0214244
Dana\miR-276b-RB	128.85	1.10154	0.424457	2.59516	0.00945458	0.0341287
tur.miR.190.5p	10.2576	1.47594	0.571654	2.58187	0.00982658	0.034627
Dana\miR-315-RA	2.40476	-3.83153	1.52373	-2.51457	0.0119177	0.0410191
Dana\miR-2b-RA	12.8957	1.35714	0.547549	2.47858	0.0131906	0.0443682
Dmel\mir-190-RA	31.7077	1.06219	0.439406	2.41733	0.015635	0.0514218
str.miR.34a.5p	2.19905	-4.10754	1.73196	-2.37161	0.0177108	0.0569827
chi.miR.125b.5p	1.35015	4.90619	2.15215	2.27967	0.0226274	0.0712523
hme.miR.277	56.1054	0.938038	0.418946	2.23904	0.025153	0.0775552
xtr.miR.22.3p	62.1279	-4.74071	2.17243	-2.18222	0.0290934	0.0868772
Dana\miR-278-RA	10.5797	1.51634	0.69597	2.17875	0.0293504	0.0868772
aga.miR.92a	9.89121	-1.57832	0.727384	-2.16987	0.0300171	0.0871084
api.miR.263a	2.41043	2.98528	1.39884	2.13412	0.0328328	0.0934473
Dana\miR-31b-RA	1.59408	-3.79354	1.79152	-2.1175	0.0342173	0.0955503
Dmel\mir-375-RA	20.634	-1.37655	0.658038	-2.09189	0.0364481	0.0977324
tch.miR.26a.5p	9.60446	-3.89912	1.8692	-2.08599	0.0369798	0.0977324
dme.miR.34.5p	2.97375	-3.24989	1.55232	-2.09357	0.0362987	0.0977324
Dmel\mir-999-RA	16.1321	-1.65246	0.816781	-2.02314	0.0430586	0.111801
dsi.miR.980.3p	2.22529	3.00409	1.51187	1.98699	0.046923	0.119734
Dana\miR-277-RA	118.873	0.824845	0.423032	1.94984	0.0511948	0.128421
Dvir\mir-375-RB	25.1095	-1.18552	0.616143	-1.92409	0.0543434	0.134047
Dana\miR-13b-2-RA	9.88542	1.28285	0.6727	1.90701	0.0565192	0.137128
tca.miR.283.5p	6.4396	-2.00009	1.06792	-1.87289	0.0610837	0.145813
dme.miR.281.1.5p	3.53681	-2.83952	1.5422	-1.84122	0.065589	0.154082
oan.miR.133a.3p	3.95586	1.66494	0.912063	1.82546	0.0679313	0.157091
tca.miR.252a.5p	1.46196	-3.27062	1.82144	-1.79563	0.0725537	0.165199
Dana\miR-279-RA	20.0673	-1.16729	0.665001	-1.75531	0.0792056	0.176643
dvi.miR.9b.3p	2.72206	-2.67159	1.52586	-1.75088	0.0799666	0.176643
dsi.miR.932.5p	3.10519	3.01029	1.73517	1.73487	0.0827645	0.180135
oan.miR.148.3p	19.5668	-2.76566	1.61114	-1.71658	0.0860557	0.184583
dvi.miR.8.5p	256.904	0.65747	0.389262	1.68902	0.0912164	0.192857
dme.miR.263a.3p	4.49158	1.95671	1.21664	1.60828	0.107774	0.224655
Dmel\mir-995-RB	107.845	-0.509544	0.320821	-1.58825	0.11223	0.227534
Dmel\mir-996-RA	18.4329	0.963573	0.60572	1.59079	0.111657	0.227534
dvi.miR.34.5p	1.79058	-2.72037	1.73176	-1.57087	0.116212	0.232425
Dmel\mir-283-RA	5.58869	-1.93267	1.24474	-1.55268	0.1205	0.237787
Dmel\mir-957-RA	5.82393	1.50859	1.00988	1.49384	0.135217	0.263318
Dana\miR-11-RA	64.6086	-0.44713	0.303484	-1.47332	0.140664	0.270367
tur.miR.10.5p	5.71392	-1.41259	0.983939	-1.43565	0.151102	0.286706
dvi.miR.306.5p	3.62455	1.45453	1.03447	1.40606	0.159705	0.294797
mse.miR.317	5.55616	-1.2771	0.910449	-1.40272	0.160702	0.294797
lmi.miR.276.5p	2.90935	1.93428	1.38106	1.40057	0.161342	0.294797
der.miR.2a	7.49091	0.998108	0.716257	1.39351	0.163467	0.295038
Dana\miR-276a-RB	1550.5	0.234296	0.169061	1.38587	0.165787	0.29562
aae.miR.92a.3p	3.04067	-1.74215	1.2699	-1.37188	0.170101	0.299701
dme.miR.100.3p	1.10306	4.73582	3.48425	1.35921	0.17408	0.303104
Dmel\mir-252-RA	121.02	0.640517	0.480134	1.33404	0.182191	0.313538
Dmel\mir-958-RA	8.77062	-1.85651	1.40189	-1.32429	0.185407	0.315405
Dana\miR-1-RA	3.14162	-2.41877	1.83703	-1.31667	0.187949	0.316095
Dmel\mir-998-RA	9.53713	-0.876883	0.674946	-1.29919	0.193879	0.322405
bma.miR.34	8.30785	-1.01608	0.802353	-1.26638	0.205377	0.337732
dvi.miR.993.3p	6.06859	1.38328	1.11315	1.24268	0.213985	0.34802
bfl.miR.9.5p	28.2093	-0.524077	0.430884	-1.21628	0.223877	0.36015
aae.miR.252.5p	2.18939	1.45922	1.28764	1.13325	0.257109	0.409162
aae.miR.2b	58.7369	0.424965	0.382087	1.11222	0.266044	0.418877
isc.miR.263a	31.1572	0.471476	0.442404	1.06571	0.286553	0.441769
ccr.miR.143	2.38023	-2.90167	2.71716	-1.06791	0.285563	0.441769
isc.miR.10_	6.62291	1.3722	1.29979	1.05571	0.291101	0.444154
ssc.miR.192	9.25621	-1.80119	1.87374	-0.961277	0.336413	0.497891
Dmel\mir-988-RA	12.372	0.558834	0.579668	0.964059	0.335016	0.497891
aga.miR.1000	3.56283	1.10752	1.13625	0.974713	0.329702	0.497891
aae.miR.13.3p	22.0277	0.442811	0.474994	0.932246	0.351209	0.500744
eca.miR.423.5p	1.29017	2.33087	2.4953	0.934101	0.350252	0.500744
dme.miR.9a.3p	1.20449	1.55881	1.65101	0.944153	0.345092	0.500744
sko.miR.252a	1.06292	2.2085	2.37228	0.930961	0.351874	0.500744
Dana\miR-305-RA	8.19638	-1.14817	1.24427	-0.922763	0.356131	0.501975
tch.miR.30a.5p	5.09551	-1.67503	1.82942	-0.91561	0.359871	0.502462
Dmel\mir-981-RA	2.70092	1.07293	1.1997	0.894327	0.371147	0.513362
gma.miR166a.3p	2.60787	-2.29195	2.59342	-0.883754	0.376829	0.516395
dme.miR.996.5p	1.31702	1.56449	1.78853	0.874734	0.381719	0.518297
cqu.miR.275	3.61324	0.96115	1.21642	0.790148	0.429442	0.572589
tca.miR.190.5p	2.17298	0.917213	1.15145	0.796574	0.425698	0.572589
dme.miR.iab.4.5p	1.05835	-1.64413	2.10446	-0.781257	0.434651	0.574361
chi.miR.22.3p	1.54208	1.8385	2.42445	0.758315	0.448262	0.587104
bfl.miR.184.3p	55.6289	-0.537195	0.744296	-0.721749	0.470449	0.605447
mse.miR.2b	1.29849	1.07785	1.49158	0.722622	0.469912	0.605447
dme.miR.956.3p	1.18191	1.45006	2.11998	0.683997	0.493977	0.630246
aae.miR.317	6.40324	-0.525159	0.78109	-0.672342	0.501366	0.634207
Dana\miR-9a-RA	130.139	0.2599	0.397401	0.653999	0.513113	0.639027
api.miR.2a	1.98767	1.02421	1.56867	0.652913	0.513812	0.639027
Dmel\mir-970-RA	18.2985	-0.369456	0.602069	-0.613644	0.539451	0.665322
dya.miR.184.5p	2.97301	-0.673219	1.26206	-0.53343	0.593736	0.726222
tur.miR.317.3p	7.62455	-0.379593	0.752834	-0.504219	0.614108	0.738926
hsa.miR.186.5p	2.1659	-1.046	2.05351	-0.509373	0.610491	0.738926
ssc.miR.21	0.968904	-1.05291	2.1199	-0.496679	0.619415	0.739302
aca.miR.9.5p	2.13122	-0.77114	1.58895	-0.485314	0.627454	0.742905
Dana\miR-31a-RA	798.553	-0.219481	0.472485	-0.464524	0.642272	0.754415
aae.miR.263a.5p	1299.6	0.274334	0.604662	0.453699	0.650046	0.757533
Dana\miR-286-RA	7.37058	0.360089	0.877017	0.410584	0.681378	0.785723
dwi.miR.306	2.74902	0.516898	1.27362	0.405849	0.684853	0.785723
dvi.miR.1000.5p	3.6411	-0.356496	1.04174	-0.34221	0.732193	0.830845
bta.miR.191	0.898215	-1.06897	3.16322	-0.337938	0.73541	0.830845
Dvir\mir-998-RA	9.88424	0.228568	0.712802	0.320661	0.748467	0.83919
Dana\miR-9b-RA	7.19961	0.178645	0.679655	0.262847	0.792669	0.882067
ppa.miR.16	1.2441	-0.366125	1.80053	-0.203343	0.838867	0.893182
mmu.miR.27b.3p	0.948156	-0.653443	3.0048	-0.217467	0.827845	0.893182
cqu.miR.281.3p	0.923769	-0.513813	2.29058	-0.224316	0.822512	0.893182
bta.miR.30a.5p	1.15007	-0.662918	2.89759	-0.228783	0.819038	0.893182
mne.miR.184	1.12226	0.398803	1.89831	0.210083	0.833603	0.893182
dps.miR.995.3p	0.990658	0.509541	2.18088	0.23364	0.815264	0.893182
aae.miR.276.3p	17.6063	0.0947245	0.496377	0.190832	0.848657	0.893626
eca.miR.126.5p	2.37297	-0.380322	2.02965	-0.187383	0.85136	0.893626
Dana\miR-184-RB	1018.83	0.0745694	0.576242	0.129406	0.897036	0.928516
hsa.miR.143.3p	1.22086	-0.372957	2.88519	-0.129266	0.897147	0.928516
bta.miR.22.3p	0.906387	-0.361555	3.0498	-0.11855	0.905632	0.930788
aga.miR.11	165.349	-0.00710843	0.369694	-0.0192279	0.984659	0.986329
lmi.miR.8.3p	0.949512	-0.0636999	2.58086	-0.0246816	0.980309	0.986329
dme.miR.124.5p	1.83892	0.0249377	1.45539	0.0171347	0.986329	0.986329
mdo.miR.26.5p	0.929719	-0.0636277	2.58189	-0.0246439	0.980339	0.986329
dvi.miR.996.3p	0.641474	-0.426496	2.24746	-0.189768	0.849491	NA
cel.miR.39.3p	0.720218	1.27094	3.53596	0.359434	0.71927	NA
ppy.miR.92	0.569832	1.26151	4.08046	0.30916	0.7572	NA
chi.miR.100.5p	0.719544	-0.0327775	3.22029	-0.0101784	0.991879	NA
dvi.miR.965.3p	0.70876	-2.24158	2.70086	-0.82995	0.406567	NA
cfa.miR.125a	0.764792	-0.0344294	3.17118	-0.010857	0.991338	NA
dme.miR.987.5p	0.495712	0.426951	2.94528	0.144961	0.884742	NA
dmo.miR.318	0.840666	-1.69273	2.87966	-0.587824	0.55665	NA
api.miR.8	0.767155	0.212685	2.90414	0.0732351	0.941619	NA
lva.miR.137.3p	0.872512	0.389091	2.30762	0.168612	0.866102	NA
sko.miR.315	0.26577	-0.598923	4.02909	-0.14865	0.88183	NA
ssa.miR.30c.5p	0.584905	-1.52495	3.42806	-0.444843	0.656434	NA
nvi.miR.283	0.336555	-0.324475	3.94922	-0.082162	0.934518	NA
ola.miR.192.5p	0.437513	-0.33258	3.67781	-0.090429	0.927946	NA
xtr.miR.10b	0.57348	0.426843	2.93341	0.145511	0.884307	NA
tgu.miR.142.5p	0.381802	-0.326112	3.88915	-0.0838516	0.933174	NA
dvi.miR.2a.2.5p	0.588316	-0.982528	2.97521	-0.330238	0.74122	NA
dvi.miR.274	0	NA	NA	NA	NA	NA
aae.miR.308.3p	0.0673055	1.26153	4.08046	0.309165	0.757196	NA
hsa.miR.151a.5p	0.840355	-0.0547113	2.72093	-0.0201076	0.983958	NA
dps.miR.927.3p	0.615743	1.5535	2.38989	0.65003	0.515673	NA
aga.miR.92b	0.243393	-1.15031	4.00769	-0.287025	0.774093	NA
hsa.miR.1246	0.0858847	0.432953	4.05637	0.106734	0.915	NA
mmu.miR.99b.5p	0.390046	1.077	3.9876	0.270087	0.787093	NA
chi.miR.26b.5p	0.326092	-0.322134	4.04074	-0.0797216	0.936459	NA
oar.miR.30a.5p	0.802234	-0.0275802	3.39328	-0.00812789	0.993515	NA
bmo.miR.279a	0.662606	-1.2816	2.94612	-0.435013	0.663553	NA
dsi.miR.981.3p	0.416843	-1.70737	2.99247	-0.570554	0.568302	NA
bmo.miR.210	0.679466	3.18412	3.16766	1.0052	0.314802	NA
atr.miR166b	0.623306	-2.60675	3.94748	-0.660358	0.509024	NA
aca.let.7f.5p	0.356266	-0.598927	4.02909	-0.148651	0.881829	NA
cfa.miR.199	0.156669	1.26153	4.08046	0.309163	0.757198	NA
nvi.miR.31a	0.787523	1.35288	2.34406	0.577152	0.563837	NA
aca.miR.101.3p	0.116059	-0.0140373	4.04626	-0.0034692	0.997232	NA
pxy.miR.10.3p	0.361132	-1.69551	3.85074	-0.440306	0.659715	NA
cfa.miR.486	0.0673055	1.26153	4.08046	0.309165	0.757196	NA
dvi.miR.281.2.5p	0.123016	1.26153	4.08046	0.309163	0.757197	NA
mdo.miR.186.5p	0.264611	0.432942	4.05637	0.106731	0.915002	NA
dpu.miR.31	0.706889	-0.0617856	2.98453	-0.020702	0.983483	NA
mdo.miR.22.3p	0.100958	1.26153	4.08046	0.309164	0.757197	NA
dvi.miR.282.5p	0.507821	1.56513	3.73893	0.418605	0.675505	NA
gga.miR.30a.5p	0.242553	0.432943	4.05637	0.106732	0.915002	NA
ggo.let.7f	0.157828	-0.322127	4.04074	-0.0797197	0.93646	NA
der.miR.6	0.168264	1.26152	4.08046	0.309163	0.757198	NA
aae.miR.31	0.200784	1.26152	4.08046	0.309162	0.757198	NA
gga.miR.194	0.262292	-0.830937	4.01919	-0.206743	0.836211	NA
cgr.miR.192	0.525886	-0.0441193	2.92646	-0.015076	0.987972	NA
api.miR.929	0.178727	1.26152	4.08046	0.309163	0.757198	NA
mml.miR.130a.3p	0.141595	0.432948	4.05637	0.106733	0.915001	NA
chi.miR.99a.5p	0.15319	0.432947	4.05637	0.106733	0.915001	NA
dpu.miR.92	0.183045	-0.764232	4.02189	-0.190018	0.849295	NA
mmu.let.7i.5p	0.156669	1.26153	4.08046	0.309163	0.757198	NA
gga.miR.30c.5p	0.315656	-1.02432	4.01196	-0.255317	0.798478	NA
dme.miR.274.5p	0	NA	NA	NA	NA	NA
bta.miR.21.5p	0.201916	1.26152	4.08046	0.309162	0.757198	NA
mse.miR.263b	0.758043	-0.526046	3.96214	-0.132768	0.894377	NA
ptr.miR.26b	0.164785	0.432946	4.05637	0.106733	0.915001	NA
isc.bantam	0.0557105	1.26153	4.08046	0.309165	0.757196	NA
dme.miR.965.3p	0.156349	-0.0641201	4.04529	-0.0158506	0.987354	NA
oar.miR.21	0.123016	1.26153	4.08046	0.309163	0.757197	NA
ggo.miR.148a	0.290148	1.26152	4.08046	0.309162	0.757199	NA
hsa.miR.25.3p	0.186843	0.432945	4.05637	0.106732	0.915001	NA
tur.miR.263a.5p	0.187125	2.14039	4.06747	0.526223	0.598734	NA
lmi.miR.210.3p	0.195523	2.68877	4.04531	0.664664	0.506265	NA
hsa.miR.141.3p	0.119218	-0.504946	4.03352	-0.125188	0.900375	NA
ngi.miR.210	0	NA	NA	NA	NA	NA
hme.miR.190	0.165067	2.14039	4.06747	0.526223	0.598733	NA
dvi.miR.929.5p	0.0893633	1.26153	4.08046	0.309164	0.757197	NA
bta.miR.2904	0.44348	1.26153	3.72029	0.339095	0.734539	NA
