# Supplementary material for: Identification and Characterization of Small RNA Markers of Age in the Blow Fly Cochliomyia macellaria (Fabricius) (Diptera: Calliphoridae)
Source: Insects. 2022 Oct 18;13(10):948. doi: 10.3390/insects13100948 (PMC9603907; doi:10.3390/insects13100948)
Supplement: Supplementary file 1 [file insects-13-00948-s001.zip › Supplemental Data/Table S8.xlsx]

## Sheet: rfprediction
Table S8: Random forest prediction summary. Actual devlopment proportion comes from recorded development time of samples before sequencing. Predicted proportion comes from models built with all RNA seq data. A final column of data is provided utilizing validated qPCR data
Selection Treatment	Stage	Actual Development Proportion	Predicted Development Proportion	Prediction with miR-92b and bantam
Control	Early Postfeeding	0.406	0.44333	-
Control	Early Postfeeding	0.411	0.432325	-
Control	Early Postfeeding	0.404	0.421392	-
Fast	Early Postfeeding	0.411	0.4281	-
Fast	Early Postfeeding	0.409	0.404318	-
Fast	Early Postfeeding	0.406	0.422957	-
Slow	Early Postfeeding	0.402	0.415874	-
Slow	Early Postfeeding	0.409	0.392164	-
Slow	Early Postfeeding	0.404	0.415996	-
Control	Mid intrapuparial	0.751	0.619661	0.629969
Control	Mid intrapuparial	0.74	0.65564	0.641928
Control	Mid intrapuparial	0.74	0.691783	0.577079
Fast	Mid intrapuparial	0.76	0.662504	0.625976
Fast	Mid intrapuparial	0.75	0.675689	0.64814
Fast	Mid intrapuparial	0.74	0.617367	0.741093
Slow	Mid intrapuparial	0.748	0.894793	0.615403
Slow	Mid intrapuparial	0.749	0.862103	0.670581
Slow	Mid intrapuparial	0.745	0.908761	0.615403
