# Supplementary material for: Identification and Characterization of Small RNA Markers of Age in the Blow Fly Cochliomyia macellaria (Fabricius) (Diptera: Calliphoridae)
Source: Insects. 2022 Oct 18;13(10):948. doi: 10.3390/insects13100948 (PMC9603907; doi:10.3390/insects13100948)
Supplement: Supplementary file 1 [file insects-13-00948-s001.zip › Supplemental Data/Table S9.xlsx]

## Sheet: Sheet1
Table S9: Primer info for miRNA verified with qCPR. Log2 Fold change data from RNAseq in intrapuparial samples is provided here. Full log2 fold change values for larval analyses can be found in Table S4, for intrapuparal samples in Table S5, for selection earlypostfeeding samples in Table S6, for selection mid intrapuparial samples in Table S7
Sequence Based on:	miRNA	primer info:	M-value by qPCR	Log2Fold Change from small RNASeq
Dmel-miR-957-RA	miR957	TGA AAC CGT CCA AAA CTG AGG C	0.951992	2.42601
Dana-miR-277-RA	miR277	TAA ATG CAC TAT CTG GTA CGA CA	0.101714	0.337333
Dana-miR-31a-RA	miR31a	TGG CAA GAT GTC GGC ATA GCT GA	0.104507	-0.367696
Dana-miR-184-RB	miR184	TGG ACG GAG AAC TGA TAA GGG C	0.105311	1.35411
aae-miR-277-3p	miR277.1	GTA AAT GCA CTA TCT GGT ACG AC	0.108475	0.337333
cqu-miR-8-3p	miR8	TAA TAC TGT CAG GTA AAG ATG TC	0.109995	0.477916
dme\miR-10-3p	miR10	CAA ATT CGG TTC TAG AGA GGT TT	0.110414	-1.23484
hsa-miR-22-3p	miR22	AAG CTG CCA GTT GAA GAA CT	0.112093	0.860179
Dana-miR-276b-RB	miR276b	TAG GAA CTT AAT ACC GTG CTC T	0.115451	-0.0685835
ame-miR-317-3p	miR317	TGA ACA CAG CTG GTG GTA TC	0.118026	-1.0441
dana\miR-1-3p	miR1	GGT GGA ATG TAA AGA AGT ATG GAG	0.125847	2.5137
	U6	ATT GGA ACG ATA CAG AGA AGA TTA G	0.126641
Hme-let-7	let7	TGA GGT AGT AGG TTG TAT AGT A	0.126717	3.04092
Dana-miR-92b-RA	miR92b	AAT TGC ACT AGT CCC GGC CTG C	0.127418	-0.776118
cqu-miR-305-5p	miR305	ATT GTA CTT CAT CAG GTG CTC T	0.130969	-1.06383
dana\bantam-3p	bantam	GGT GAG ATC ATT TTG AAA GCT GAT T	0.139518	-0.568743
dre-miR-10a-5p	miR10a	TAC CCT GTA GAT CCG AAT TTG T	0.149546	3.08881
	2s	TGC TTG GAC TAC ATA TGG TTG AGG GTT GTA	0.196011
